# Supplementary material for: Computational Promoter Modeling Identifies the Modes of Transcriptional Regulation in Hematopoietic Stem Cells
Source: PLoS One. 2014 Apr 7;9(4):e93853. doi: 10.1371/journal.pone.0093853 (PMC3977923; doi:10.1371/journal.pone.0093853)
Supplement: Table S1 — RNA-seq mapping statistics. (XLSX) [file pone.0093853.s006.xlsx]

## Sheet: S1
Table S1: RNA-seq mapping statistics
		Mapped reads		Recursive mapping
	Total reads (a)	Uni-reads (b)	% (b/a)	Uni-reads (c)	%(c/a)	Improvement (%)
LT-HSC1	59300053	15137301	25.53	30615239	51.63	26.1
LT-HSC2	61501860	14988717	24.37	31129246	50.62	26.25
LT-HSC3	59526120	13605756	22.86	28247498	47.45	24.59
ST-HPC1	44017782	7357625	16.72	19507787	44.32	27.6
ST-HPC2	69930433	26161948	37.41	43960115	62.86	25.45
ST-HPC3	63862794	22855789	35.79	39540775	61.92	26.13
