# Supplementary material for: Computational Promoter Modeling Identifies the Modes of Transcriptional Regulation in Hematopoietic Stem Cells
Source: PLoS One. 2014 Apr 7;9(4):e93853. doi: 10.1371/journal.pone.0093853 (PMC3977923; doi:10.1371/journal.pone.0093853)
Supplement: Table S2 — Differentially expressed cell-surface molecules. (XLSX) [file pone.0093853.s007.xlsx]

## Sheet: S2
Table S2: Differentially expressed cell surface molecules
		FPKM
Class	Gene	LT-HSC	ST-HSC	FC (log2)	Microarray	Description
A	Vwf	6.43371	0.11687	5.7827	Fi,M,Fo	Von Willebrand factor homolog
	Slamf1	8.61582	0.185613	5.5366	Fo	signaling lymphocytic activation molecule family member 1
	Lhcgr	8.4726	0.633535	3.7413		luteinizing hormone/choriogonadotropin receptor
	Apoe	299.887	30.3651	3.3039	Fi,M,Fo	apolipoprotein E
	Il4	5.12927	0.580102	3.1444	M	interleukin 4
	Bgn	19.2572	2.40405	3.0019	Fi,M,Fo	biglycan
	Jam3	12.1094	1.62799	2.895	Fo	junction adhesion molecule 3
	Cxcl12	3.06275	0.426297	2.8449		chemokine (C-X-C motif) ligand 12
	Ramp2	10.2528	1.60282	2.6773	M	receptor (calcitonin) activity modifying protein 2
	Cd79a	3.15233	0.521472	2.5958	M	CD79A antigen (immunoglobulin-associated alpha)
	Tgfbr3	7.82477	1.36178	2.5226		transforming growth factor, beta receptor III
	Treml1	3.34558	0.685224	2.2876		triggering receptor expressed on myeloid cells-like 1
	Tek	6.6601	1.47793	2.172	Fi,M,Fo	endothelial-specific receptor tyrosine kinase
	Cd74	318.946	71.918	2.1489	Fi,M	CD74 antigen (invariant polypeptide of major histocompatibility complex, class II antigen-associated)
	H2-Aa	80.7704	19.946	2.0177	Fi,M	histocompatibility 2, class II antigen A, alpha
	Cd55	4.3555	1.09031	1.9981	M	CD55 antigen
	App	3.84158	1.02038	1.9126	M,Fo	amyloid beta (A4) precursor protein
	Itga5	6.4699	2.5418	1.3479		integrin alpha 5 (fibronectin receptor alpha)
	Robo4	5.85646	2.31994	1.3359	Fi,M	roundabout homolog 4 (Drosophila)
	Timp2	4.10344	1.63153	1.3306		tissue inhibitor of metalloproteinase 2
	Tnfsf13	11.2513	4.59773	1.2911		tumor necrosis factor (ligand) superfamily, member 13
	Itga6	7.86977	3.24186	1.2795	Fi,M	integrin alpha 6
	Pam	3.32661	1.43856	1.2094		MYC binding protein 2
	Ctsl	14.8046	6.41096	1.2074		cathepsin L
	Eng	28.0918	12.486	1.1698	Fi,M	endoglin
	Cd9	76.5557	34.8842	1.1339	Fi,M	CD9 antigen
	Ece1	6.31927	2.93618	1.1058		endothelin converting enzyme 1
	Cd63	479.064	234.45	1.0309	M	CD63 antigen
	Cav2	7.14576	3.5921	0.9923		caveolin 2
	H2-Ab1	58.107	31.3685	0.8894		histocompatibility 2, class II antigen A, beta 1
	Ly6a	115.863	67.9046	0.7708	Fi,M	lymphocyte antigen 6 complex, locus A
	Anxa5	126.551	84.0874	0.5898	Fi,M	annexin A5
B	Cd244	0.0694916	6.83953	6.6209		CD244 natural killer cell receptor 2B4
	Cd33	0.0704386	3.10952	5.4642		CD33 antigen
	Cd48	3.26913	135.293	5.371	Fi,M,Fo	CD48 antigen
	Flt3	1.76302	68.0538	5.2706	M	FMS-like tyrosine kinase 3
	Sell	2.9931	82.3262	4.7816	Fi,M	selectin, lymphocyte
	Cd53	3.4833	78.5459	4.495	Fo	CD53 antigen
	Clec12a	0.877129	13.9947	3.9959		C-type lectin domain family 12, member a
	Cd34	30.3565	386.428	3.6701	M,Fo	CD34 antigen
	Il1r1	0.597781	7.24324	3.5989	Fo	interleukin 1 receptor, type I
	Itgal	0.394076	3.93021	3.3181	Fi	integrin alpha L
	Fcgr2b	0.674669	6.32695	3.2293		Fc receptor, IgG, low affinity IIb
	Cd69	4.15375	24.9528	2.5867	Fi,Fo	CD69 antigen
	Slco3a1	2.59774	12.0549	2.2143	M	solute carrier organic anion transporter family, member 3a1
	Sdc1	1.11103	4.099	1.8834		syndecan 1
	Ada	5.22819	17.8493	1.7715	Fi,M	adenosine deaminase
	Cd27	33.8537	106.616	1.655	M	CD27 antigen
	Ramp1	40.4098	127.135	1.6536	M	receptor (calcitonin) activity modifying protein 1
	Ctss	8.01456	22.7509	1.5052	Fi,M	cathepsin S
	Lgals1	33.6498	91.7973	1.4479	Fi,M	lectin, galactose binding, soluble 1
	Hcst	15.6919	41.5142	1.4036		hematopoietic cell signal transducer
	Notch1	1.871	4.73742	1.3403		notch 1
	Hmgb1	196.7	489.047	1.314	M	high mobility group box 1
	Elane	37.5909	92.0263	1.2917		elastase, neutrophil expressed
	Il12rb2	1.45214	3.42444	1.2377		interleukin 12 receptor, beta 2
	Pecam1	6.33045	14.7296	1.2183		platelet/endothelial cell adhesion molecule 1
	Cd44	17.4304	36.7234	1.0751	Fi,M	CD44 antigen
	Cd93	13.5045	28.0038	1.0522		CD93 antigen
	Hspd1	74.469	146.138	0.9726	Fi,M	predicted gene 12141
	Gdi2	95.8663	187.321	0.9664	Fi,M	guanosine diphosphate (GDP) dissociation inhibitor 2
	Sept2	60.4986	118.079	0.9648		septin 2
	Cd1d1	12.5512	24.2267	0.9488	Fi,M	CD1d1 antigen
	Hspa8	1103.21	2113.9	0.9382	Fi,M	heat shock protein 8
	Il2rg	84.6913	159.104	0.9097	Fi,M	predicted gene 614
	Pdia4	28.1777	51.569	0.872	Fi	protein disulfide isomerase associated 4
	Abcg1	19.6532	35.5232	0.854		ATP-binding cassette, sub-family G (WHITE), member 1
	Tmem123	11.8668	20.6996	0.8027	Fi,M	transmembrane protein 123
	Usp14	11.7781	20.3545	0.7892		ubiquitin specific peptidase 14
	Dpp4	4.67891	8.00646	0.775	M	dipeptidylpeptidase 4
	P4hb	78.9576	132.361	0.7453	Fi,M	prolyl 4-hydroxylase, beta polypeptide
	Atp6ap2	20.5214	34.1309	0.7339	Fi,M	ATPase, H+ transporting, lysosomal accessory protein 2
	Hspa5	181.473	293.718	0.6947	Fi,M	heat shock protein 5
	Psen1	13.5194	21.7549	0.6863		presenilin 1
	Erp29	38.7335	62.2525	0.6845	Fi,M	endoplasmic reticulum protein 29
	Msn	37.3441	56.565	0.599		moesin
	Hspa9	71.2546	106.998	0.5865	Fi,M	heat shock protein 9
