# Supplementary material for: Computational Promoter Modeling Identifies the Modes of Transcriptional Regulation in Hematopoietic Stem Cells
Source: PLoS One. 2014 Apr 7;9(4):e93853. doi: 10.1371/journal.pone.0093853 (PMC3977923; doi:10.1371/journal.pone.0093853)
Supplement: Table S3 — Differentially expressed transcription factors. (XLSX) [file pone.0093853.s008.xlsx]

## Sheet: S3
Table S3: Differentially expressed transcription factors
Class	Gene	FC (log2)	Microarray	Description
A	Rorc	6.4252		RAR-related orphan receptor gamma
	Hoxb5	5.1317		homeobox B5
	Rarb	3.8601		retinoic acid receptor, beta
	Cdkn1c	3.8479	M,Fo	cyclin-dependent kinase inhibitor 1C (P57)
	Fosb	3.0942	Fi,M	FBJ osteosarcoma oncogene B
	Car1	2.9839	M	carbonic anhydrase 1
	Id1	2.9708		inhibitor of DNA binding 1
	Klf1	2.8796	M	Kruppel-like factor 1 (erythroid)
	Nr4a1	2.7957	Fi,M	nuclear receptor subfamily 4, group A, member 1
	Foxa3	2.7509		forkhead box A3
	Vdr	2.4698		vitamin D receptor
	Nr4a2	2.3999	Fi,M	nuclear receptor subfamily 4, group A, member 2
	Irf6	2.3623	Fi,M,Fo	interferon regulatory factor 6
	Rora	2.1781		RAR-related orphan receptor alpha
	Gata1	2.0658	Fi,M,Fo	GATA binding protein 1
	Egr1	2.0145	Fi,M	early growth response 1
	Gata2	1.9369	Fi,M,Fo	GATA binding protein 2
	Gata3	1.9182		GATA binding protein 3
	Pbx1	1.8906	Fi,M,Fo	pre B cell leukemia homeobox 1
	Fos	1.8894	Fi,M	FBJ osteosarcoma oncogene
	Klf2	1.8118	Fi,M	Kruppel-like factor 2 (lung)
	Gfi1b	1.7467	Fi,M	growth factor independent 1B
	Mycn	1.6753		v-myc myelocytomatosis viral related oncogene
	Jund	1.6105	Fi,M	Jun proto-oncogene related gene d
	Tead2	1.5822	M	TEA domain family member 2
	Junb	1.3549	Fi,M	Jun-B oncogene
	Ets2	1.2794	Fi,M	E26 avian leukemia oncogene 2, 3' domain
	Nfia	1.2459		nuclear factor I/A
	Nfix	1.222	Fi,M	nuclear factor I/X
	Zbtb20	1.1637		zinc finger and BTB domain containing 20
	Tal1	1.0312	Fi,M	T cell acute lymphocytic leukemia 1
B	Satb1	3.7749	Fi,M,Fo	special AT-rich sequence binding protein 1
	Hnf4a	3.1733		hepatic nuclear factor 4, alpha
	Trf	2.5921		transferrin
	Hmgb2	2.0842	M	high mobility group box 2
	Runx3	1.9827		runt related transcription factor 3
	Irf8	1.8349		interferon regulatory factor 8
	Arid5a	1.7884		AT rich interactive domain 5A (MRF1-like)
	Uhrf1	1.4536		ubiquitin-like, containing PHD and RING finger domains, 1
	Zfp422	1.4477	Fi,M	zinc finger protein 422
	Notch1	1.3403		notch 1
	Zfp367	1.3369		zinc finger protein 367
	Hmgb1	1.314	M	high mobility group box 1
	Btk	1.2319	Fi,M	Bruton agammaglobulinemia tyrosine kinase
	Elf1	1.197	Fi,M	E74-like factor 1
	Me2	1.1574		malic enzyme 2, NAD(+)-dependent, mitochondrial
	Cbfb	1.1488		core binding factor beta
	Gabpb1	1.1388		GA repeat binding protein, beta 1
	Eef1e1	1.1346	Fi,M	eukaryotic translation elongation factor 1 epsilon 1
	Nfyb	1.0895	Fi,M	nuclear transcription factor-Y beta
	Zfp191	1.0887		zinc finger protein 191
	Tfdp1	1.0751	Fi,M	transcription factor Dp 1
	Sox4	1.0719		SRY-box containing gene 4
	Sip1	1.0718	Fi,M	survival of motor neuron protein interacting protein 1
	Foxn2	1.029		forkhead box N2
	Litaf	1.0054		LPS-induced TN factor
	Nono	1.0008	Fi,M	non-POU-domain-containing, octamer binding protein
