# Supplementary material for: Computational Promoter Modeling Identifies the Modes of Transcriptional Regulation in Hematopoietic Stem Cells
Source: PLoS One. 2014 Apr 7;9(4):e93853. doi: 10.1371/journal.pone.0093853 (PMC3977923; doi:10.1371/journal.pone.0093853)
Supplement: Table S4 — Transcription factors categorized into Class C. (XLSX) [file pone.0093853.s009.xlsx]

## Sheet: S4
Table S4: Transcription factors categorized into Class C
Gene	FC (log2)	Description
Klf6	0.9973	Kruppel-like factor 6
Hoxa5	0.9973	homeobox A5
Rbl1	0.9947	retinoblastoma-like 1 (p107)
Hltf	0.9925	helicase-like transcription factor
Pura	0.9895	purine rich element binding protein A
Gtf2a2	0.9858	general transcription factor II A, 2
Tbp	0.9752	TATA box binding protein
Tgif1	0.9667	TGFB-induced factor homeobox 1
Rad1	0.9622	RAD1 homolog (S. pombe)
Med1	0.946	mediator complex subunit 1
Zfp36	0.945	zinc finger protein 36
Arf6	0.9406	ADP-ribosylation factor 6
Thra	0.9401	thyroid hormone receptor alpha
Mafg	0.9135	v-maf musculoaponeurotic fibrosarcoma oncogene family, protein G (avian)
Apex1	0.902	apurinic/apyrimidinic endonuclease 1
Hlf	0.9006	hepatic leukemia factor
Zfp35	0.8994	zinc finger protein 35
Parp1	0.8693	poly (ADP-ribose) polymerase family, member 1
Rfx7	0.8636	regulatory factor X, 7
Etv5	0.8384	ets variant gene 5
Lmo4	0.8282	LIM domain only 4
Ttf2	0.8266	transcription termination factor, RNA polymerase II
Ilf2	0.8145	interleukin enhancer binding factor 2
Rbpj	0.7933	recombination signal binding protein for immunoglobulin kappa J region
Mtf2	0.7932	metal response element binding transcription factor 2
Runx2	0.788	runt related transcription factor 2
Rnf2	0.7659	ring finger protein 2
Nr0b2	0.7592	nuclear receptor subfamily 0, group B, member 2
Cebpg	0.7506	CCAAT/enhancer binding protein (C/EBP), gamma
Nhp2	0.7501	NHP2 ribonucleoprotein homolog (yeast)
Suz12	0.7369	suppressor of zeste 12 homolog (Drosophila)
Zscan21	0.7297	zinc finger and SCAN domain containing 21
Ddit3	0.7147	DNA-damage inducible transcript 3
Rbmx	0.7115	RNA binding motif protein, X linked-like-1
Gtf2f2	0.7109	general transcription factor IIF, polypeptide 2
Alyref	0.7006	Aly/REF export factor
Sp100	0.7	nuclear antigen Sp100
Ets1	0.6917	E26 avian leukemia oncogene 1, 5' domain
Nfya	0.6906	nuclear transcription factor-Y alpha
Ilf3	0.6787	interleukin enhancer binding factor 3
Kin	0.6643	antigenic determinant of rec-A protein
Nfic	0.6623	nuclear factor I/C
Sp3	0.6525	trans-acting transcription factor 3
Pbx4	0.6505	pre B cell leukemia homeobox 4
Pbrm1	0.6498	polybromo 1
Prkaa1	0.6476	protein kinase, AMP-activated, alpha 1 catalytic subunit
Zfp280c	0.6465	zinc finger protein 280C
Tsc22d3	0.6461	TSC22 domain family, member 3
Zfp280d	0.6373	zinc finger protein 280D
Tfam	0.6369	transcription factor A, mitochondrial
Dr1	0.6337	down-regulator of transcription 1
Rnps1	0.629	ribonucleic acid binding protein S1
Ldb1	0.6266	LIM domain binding 1
Ybx1	0.6256	Y box protein 1
Crbn	0.6225	cereblon
Acp1	0.6201	acid phosphatase 1, soluble
Hdac6	0.6167	histone deacetylase 6
Hnrnpd	0.615	heterogeneous nuclear ribonucleoprotein D
Eef1g	0.6096	eukaryotic translation elongation factor 1 gamma
Stat5a	0.6092	signal transducer and activator of transcription 5A
Smad2	0.6087	SMAD family member 2
Hhex	0.605	hematopoietically expressed homeobox
Arf2	0.6041	ADP-ribosylation factor 2
Nfe2	0.6032	nuclear factor, erythroid derived 2
Cux1	0.6021	cut-like homeobox 1
Id2	0.6012	inhibitor of DNA binding 2
Ewsr1	0.5965	Ewing sarcoma breakpoint region 1
Prkar1a	0.5956	protein kinase, cAMP dependent regulatory, type I, alpha
Vav1	0.5941	vav 1 oncogene
Hnrnpu	0.5937	heterogeneous nuclear ribonucleoprotein U
Ncoa1	0.5929	nuclear receptor coactivator 1
Zfp260	0.5909	zinc finger protein 260
Hdac1	0.5909	histone deacetylase 1
Zfp41	0.5902	zinc finger protein 41
Foxn3	0.5862	forkhead box N3
Ssrp1	0.5839	structure specific recognition protein 1
Meis1	0.5824	Meis homeobox 1
Hsbp1	0.5792	heat shock factor binding protein 1
Rest	0.5786	RE1-silencing transcription factor
Setdb1	0.569	SET domain, bifurcated 1
Zhx1	0.565	zinc fingers and homeoboxes 1
Erg	0.564	avian erythroblastosis virus E-26 (v-ets) oncogene related
Stat2	0.5639	signal transducer and activator of transcription 2
Pml	0.5606	FXYD domain-containing ion transport regulator 1
Plagl2	0.5605	pleiomorphic adenoma gene-like 2
Nrf1	0.5582	nuclear respiratory factor 1
Zfp784	0.5569	zinc finger protein 784
Stra13	0.5516	basic helix-loop-helix family, member e40
Jun	0.5434	Jun oncogene
Cebpz	0.5389	CCAAT/enhancer binding protein zeta
Mynn	0.5338	myoneurin
Ncoa3	0.5304	nuclear receptor coactivator 3
Ikzf5	0.5123	IKAROS family zinc finger 5
Foxp1	0.5121	forkhead box P1
Yy1	0.5108	YY1 transcription factor
Bmyc	0.5106	brain expressed myelocytomatosis oncogene
Mef2c	0.5097	myocyte enhancer factor 2C
Zfp143	0.5086	zinc finger protein 143
Baz2a	0.5055	bromodomain adjacent to zinc finger domain, 2A
Sin3a	0.5052	transcriptional regulator, SIN3A (yeast)
Cdc5l	0.5005	cell division cycle 5-like (S. pombe)
Nfatc1	0.5001	nuclear factor of activated T cells, cytoplasmic, calcineurin dependent 1
Dbp	0.4987	D site albumin promoter binding protein
Mier2	0.4979	mesoderm induction early response 1, family member 2
Tfec	0.4941	transcription factor EC
Lyl1	0.4925	lymphoblastomic leukemia 1
Lbp	0.4918	lipopolysaccharide binding protein
Car2	0.4889	carbonic anhydrase 2
Hif1a	0.4858	hypoxia inducible factor 1, alpha subunit
Trim27	0.482	tripartite motif-containing 27
Add1	0.4782	adducin 1 (alpha)
Tbpl1	0.4771	TATA box binding protein-like 1
Zfp1	0.474	zinc finger protein 1
Smad3	0.4737	SMAD family member 3
Dmtf1	0.473	cyclin D binding myb-like transcription factor 1
Aes	0.4661	amino-terminal enhancer of split
Hoxa10	0.4625	homeobox A10
Nab1	0.4615	Ngfi-A binding protein 1
Zfp445	0.4585	zinc finger protein 445
Zfp90	0.4531	zinc finger protein 90
Sp2	0.4505	Sp2 transcription factor
Ctcf	0.4505	CCCTC-binding factor
Whsc1	0.4499	Wolf-Hirschhorn syndrome candidate 1 (human)
Hsf2	0.4498	heat shock factor 2
Ncl	0.4495	nucleolin
Gtf2b	0.4495	general transcription factor IIB
Tcf4	0.4492	transcription factor 7 like 2, T cell specific, HMG box
Hmga1	0.4448	high mobility group AT-hook 1
Creb1	0.4413	cAMP responsive element binding protein 1
Hdac2	0.4362	histone deacetylase 2
Xbp1	0.4287	X-box binding protein 1
Elp3	0.4282	elongator acetyltransferase complex subunit 3
Mafk	0.4254	v-maf musculoaponeurotic fibrosarcoma oncogene family, protein K (avian)
Atox1	0.4218	ATX1 (antioxidant protein 1) homolog 1 (yeast)
Ncoa7	0.4164	nuclear receptor coactivator 7
Hbp1	0.4137	high mobility group box transcription factor 1
Atf2	0.4113	activating transcription factor 2
Nfe2l1	0.4079	nuclear factor, erythroid derived 2,-like 1
Irf5	0.4048	interferon regulatory factor 5
Etv3	0.4043	ets variant gene 3
Max	0.4037	Max protein
Zfp322a	0.4028	zinc finger protein 322A
Zfp687	0.402	zinc finger protein 687
Rbl2	0.3932	retinoblastoma-like 2
Zbtb1	0.3906	zinc finger and BTB domain containing 1
Zfp800	0.3903	zinc finger protein 800
Fli1	0.3837	flightless I homolog (Drosophila)
Pcbp1	0.3817	poly(rC) binding protein 1
Tada2a	0.3765	transcriptional adaptor 2A
Zbtb5	0.3761	zinc finger and BTB domain containing 5
Trim28	0.3761	tripartite motif-containing 28
Crebbp	0.3702	CREB binding protein
Elf2	0.3665	E74-like factor 2
Eef1b2	0.3618	eukaryotic translation elongation factor 1 beta 2
Runx1	0.3547	runt related transcription factor 1
Hsf1	0.3528	heat shock factor 1
Creb3	0.3506	cAMP responsive element binding protein 3
Klf7	0.3449	Kruppel-like factor 7 (ubiquitous)
Pcbp2	0.3435	poly(rC) binding protein 2
Phf20	0.3395	PHD finger protein 20
Irf7	0.3383	interferon regulatory factor 7
Zfp410	0.3362	zinc finger protein 410
Klf3	0.334	Kruppel-like factor 3 (basic)
Aebp2	0.3339	AE binding protein 2
Tsn	0.3305	translin
Trp53	0.329	transformation related protein 53
Myb	0.3261	myeloblastosis oncogene
Eya1	0.3227	eyes absent 1 homolog (Drosophila)
Nfkb1	0.3215	nuclear factor of kappa light polypeptide gene enhancer in B cells 1, p105
Zfp523	0.3197	zinc finger protein 523
Zfp593	0.3137	zinc finger protein 593
Mll3	0.3134	myeloid/lymphoid or mixed-lineage leukemia 3
Hoxa9	0.3093	homeobox A9
Usf2	0.3075	upstream transcription factor 2
Mlx	0.3046	MAX-like protein X
Batf	0.3035	basic leucine zipper transcription factor, ATF-like
Cnot3	0.2999	CCR4-NOT transcription complex, subunit 3
Foxj3	0.2912	forkhead box J3
Zfp281	0.2876	zinc finger protein 281
Sfpi1	0.2867	SFFV proviral integration 1
Cxxc1	0.286	CXXC finger 1 (PHD domain)
Numb	0.2846	numb gene homolog (Drosophila)
Hsp90ab1	0.2801	heat shock protein 90 alpha (cytosolic), class B member 1
Irf9	0.2776	interferon regulatory factor 9
Stat1	0.2742	signal transducer and activator of transcription 1
Rela	0.274	v-rel reticuloendotheliosis viral oncogene homolog A (avian)
Irf3	0.272	interferon regulatory factor 3
Zbtb48	0.2677	zinc finger and BTB domain containing 48
Atf1	0.2569	activating transcription factor 1
Usf1	0.2497	upstream transcription factor 1
Pcbp3	0.2483	poly(rC) binding protein 3
Sp110	0.2432	Sp110 nuclear body protein
Bptf	0.2309	bromodomain PHD finger transcription factor
E2f3	0.2284	E2F transcription factor 3
Stat3	0.2233	signal transducer and activator of transcription 3
Srebf2	0.2158	sterol regulatory element binding factor 2
Zfx	0.2148	zinc finger protein X-linked
Stat6	0.213	signal transducer and activator of transcription 6
Gtf2i	0.2099	general transcription factor II I
Zfp524	0.2081	zinc finger protein 524
Adnp	0.2076	activity-dependent neuroprotective protein
Pbx2	0.2075	pre B cell leukemia homeobox 2
Nfkbib	0.2059	nuclear factor of kappa light polypeptide gene enhancer in B cells inhibitor, beta
Nacc1	0.2042	nucleus accumbens associated 1, BEN and BTB (POZ) domain containing
Arntl	0.2014	aryl hydrocarbon receptor nuclear translocator-like
Chd4	0.2011	chromodomain helicase DNA binding protein 4
Tshz1	0.1985	teashirt zinc finger family member 1
Purb	0.1955	purine rich element binding protein B
Ubp1	0.1951	upstream binding protein 1
Zkscan1	0.1943	zinc finger with KRAB and SCAN domains 1
Spic	0.1878	Spi-C transcription factor (Spi-1/PU.1 related)
Myef2	0.1828	myelin basic protein expression factor 2, repressor
Hmg20a	0.1826	high mobility group 20A
Zfp414	0.1796	zinc finger protein 414
Zfp64	0.1785	zinc finger protein 90
Deaf1	0.1773	deformed epidermal autoregulatory factor 1 (Drosophila)
Sp1	0.1768	trans-acting transcription factor 1
Gtf2h1	0.1757	general transcription factor II H, polypeptide 1
Sf1	0.1732	splicing factor 1
Nfx1	0.167	nuclear transcription factor, X-box binding 1
Gtf3a	0.1669	general transcription factor III A
Hoxa7	0.1644	homeobox A7
E4f1	0.1634	E4F transcription factor 1
Rnf6	0.1613	ring finger protein (C3H2C3 type) 6
Tcf7l2	0.1611	transcription factor 7 like 2, T cell specific, HMG box
Taz	0.1611	WW domain containing transcription regulator 1
Zfp451	0.1608	zinc finger protein 451
Mbd2	0.1593	methyl-CpG binding domain protein 2
Mga	0.158	MAX gene associated
Zbtb24	0.1543	zinc finger and BTB domain containing 24
Smarca4	0.1457	SWI/SNF related, matrix associated, actin dependent regulator of chromatin, subfamily a, member 4
Zkscan6	0.1456	zinc finger with KRAB and SCAN domains 6
Arid4b	0.1402	AT rich interactive domain 4B (RBP1-like)
Zfp187	0.1396	zinc finger protein 187
Ttf1	0.1393	transcription termination factor, RNA polymerase I
Prdm5	0.1368	PR domain containing 5
Rreb1	0.1344	ras responsive element binding protein 1
Ctbp2	0.1343	C-terminal binding protein 2
Zfp148	0.1331	zinc finger protein 148
Stat5b	0.132	signal transducer and activator of transcription 5B
Notch2	0.1306	notch 2
Zfp710	0.1272	zinc finger protein 710
Eef1a1	0.1255	eukaryotic translation elongation factor 1 alpha 1
Klf16	0.1242	Kruppel-like factor 16
Eef1d	0.1237	eukaryotic translation elongation factor 1 delta (guanine nucleotide exchange protein)
Zeb1	0.1191	zinc finger E-box binding homeobox 1
Mkl1	0.1177	MKL (megakaryoblastic leukemia)/myocardin-like 1
Csda	0.1173	cold shock domain protein A
Smad5	0.1163	SMAD family member 5
Preb	0.1119	prolactin regulatory element binding
Tex261	0.1088	interleukin enhancer binding factor 2
Ssbp3	0.1082	single-stranded DNA binding protein 3
E2f6	0.108	E2F transcription factor 6
Zfp512	0.1074	zinc finger protein 512
Maf1	0.1067	MAF1 homolog (S. cerevisiae)
Pou2f2	0.1019	POU domain, class 2, transcription factor 2
Zfp740	0.0969	zinc finger protein 740
Zmynd11	0.096	zinc finger, MYND domain containing 11
Gzf1	0.0937	GDNF-inducible zinc finger protein 1
Elf4	0.0935	E74-like factor 4 (ets domain transcription factor)
Mll2	0.0927	myeloid/lymphoid or mixed-lineage leukemia 2
Ncor1	0.0916	nuclear receptor co-repressor 1
Smad1	0.0903	SMAD family member 1
Srebf1	0.0897	target of myb1-like 2 (chicken)
Zfp692	0.0877	zinc finger protein 692
Tfap4	0.0865	transcription factor AP4
Ctbp1	0.0845	C-terminal binding protein 1
Sin3b	0.0841	transcriptional regulator, SIN3B (yeast)
Klf13	0.0828	Kruppel-like factor 13
Tcf12	0.0801	transcription factor 12
Ctnnb1	0.0781	catenin (cadherin associated protein), beta 1
Irf2	0.0756	interferon regulatory factor 2
Lrrc41	0.0729	leucine rich repeat containing 41
Maz	0.0694	MYC-associated zinc finger protein (purine-binding transcription factor)
Nr3c1	0.0657	nuclear receptor subfamily 3, group C, member 1
Irf1	0.0626	interferon regulatory factor 1
Klf10	0.0618	Kruppel-like factor 10
Atf4	0.0542	activating transcription factor 4
Zfp672	0.0511	zinc finger protein 672
Nfe2l2	0.0508	nuclear factor, erythroid derived 2, like 2
Nr2c2	0.0482	nuclear receptor subfamily 2, group C, member 2
Ubtf	0.0476	upstream binding transcription factor, RNA polymerase I
Arnt	0.0469	aryl hydrocarbon receptor nuclear translocator
Elk3	0.0455	ELK3, member of ETS oncogene family
Etv6	0.0429	ets variant gene 6 (TEL oncogene)
Zzz3	0.0374	zinc finger, ZZ domain containing 3
Fus	0.0352	fusion, derived from t(12;16) malignant liposarcoma (human)
Stat4	0.0327	signal transducer and activator of transcription 4
Nr1h2	0.0297	nuclear receptor subfamily 1, group H, member 2
Bbx	0.029	bobby sox homolog (Drosophila)
Zfp664	0.0274	zinc finger protein 664
Son	0.0245	Son DNA binding protein
Ap2b1	0.0202	adaptor-related protein complex 2, beta 1 subunit
Zkscan14	0.0197	zinc finger with KRAB and SCAN domains 14
Cc2d1b	0.0158	coiled-coil and C2 domain containing 1B
Drap1	0.0084	Dr1 associated protein 1 (negative cofactor 2 alpha)
Zbtb9	0.0062	zinc finger and BTB domain containing 9
Tcf3	0.0055	transcription factor 3
Smad4	0.0048	SMAD family member 4
E2f4	0.0047	E2F transcription factor 4
Rfxank	0.0023	regulatory factor X-associated ankyrin-containing protein
Tgif2	0.0014	TGFB-induced factor homeobox 2
Ncoa2	0.0007	nuclear receptor coactivator 2
