# Supplementary material for: Computational Promoter Modeling Identifies the Modes of Transcriptional Regulation in Hematopoietic Stem Cells
Source: PLoS One. 2014 Apr 7;9(4):e93853. doi: 10.1371/journal.pone.0093853 (PMC3977923; doi:10.1371/journal.pone.0093853)
Supplement: Table S6 — Average regression coefficient of 142 TFBSs. (XLSX) [file pone.0093853.s011.xlsx]

## Sheet: S6
Table S6: Average regression coefficient of 142 TFBSs
	Class A						Class B
TFBS	LT-HSC	p-value	adjusted p-value	ST-HSC	p-value	*adjusted p-value	LT-HSC	p-value	adjusted p-value	ST-HSC	p-value	*adjusted p-value	TFs
AhR	-0.0026	0	0	-0.0065	0	0	0.011	0	0	0.0091	0	0	Ahr Ahrr Arnt Arnt2 Hif1a
AIRE	-0.0041	0	0	na	na	na	0.0099	0	0	0.009	0	0	Aire
AP-1	0.0064	0	0	0.0258	0	0	-0.0025	0.0015	0.212	0.0061	0	0	Fos Fosb Fosl1 Fosl2 Jun Junb Jund
AP-2	-0.0263	0	0	-0.0067	0	0	0.0029	0	0	0.0036	0.0008	0.113	Tfap2a Tfap2b Tfap2c
AP-4	0.002	0.0002	0.028	0.0352	0	0	0.0049	0	0	0.0116	0	0	Tfap4
AR	-0.0202	0	0	-0.0071	0	0	0.0059	0	0	0.0077	0	0	Ar
AREB6	-0.02	0	0	-0.0219	0	0	0.0029	0	0	0.0037	0.0005	0.07	Zeb1
Arnt	0.0171	0	0	0.0313	0	0	0.0068	0	0	0.0146	0	0	Arnt
Bach2	-0.0047	0	0	na	na	na	na	na	na	0.0075	0	0	Bach2
BCL6	-0.0197	0	0	-0.0177	0	0	0.03	0	0	0.021	0	0	Bcl6
C/EBPdelta	-0.0196	0	0	-0.03	0	0	-0.0022	0.0032	0.451	0.0059	0	0	Cebpd
C/EBPgamma	na	na	na	na	na	na	-0.003	0	0	-0.0127	0	0	Cebpg
Cart-1	na	na	na	na	na	na	-0.0023	0.0045	0.634	-0.006	0	0	Alx1
CDP	-0.0037	0	0	-0.0157	0	0	0.0082	0	0	0.0167	0	0	Cux1
CEBP	na	na	na	-0.0023	0.0099	1	0.0142	0	0	0.0115	0	0	Cebpa Cebpb Cebpd Cebpe Cebpg
CETS	0.0063	0	0	0.0225	0	0	0.0264	0	0	0.0077	0	0	Ets1
CHX10	na	na	na	na	na	na	0.0032	0.0085	1	na	na	na	Vsx2
CIZ	0.0287	0	0	0.0395	0	0	-0.0122	0	0	-0.0236	0	0	Zfp384
CKROX	-0.0254	0	0	-0.046	0	0	0.0064	0	0	0.0182	0	0	Zbtb7b
c-Maf	-0.0012	0.0377	1	-0.0046	0	0	-0.0023	0.0009	0.127	-0.005	0	0	Maf
c-Myc:Max	0.0022	0.0091	1	na	na	na	0.018	0	0	0.012	0	0	Max Myc
CP2/LBP-1c/LSF	0.0032	0	0	0.0044	0.0001	0.014	-0.0014	0.0171	1	na	na	na	Cp2 Tfcp2
CREB	na	na	na	-0.0021	0.0162	1	-0.0066	0	0	-0.0306	0	0	Creb1 Crem
Crx	-0.0227	0	0	-0.0277	0	0	0.0151	0	0	0.0124	0	0	Crx Rax
DEAF1	0.0071	0	0	0.0117	0	0	0.0032	0	0	na	na	na	Deaf1
DEC	na	na	na	-0.0035	0.0003	0.042	0.0072	0	0	0.0095	0	0	Bhlhe40 Bhlhe41
DMRT3	-0.0348	0	0	-0.0413	0	0	-0.0259	0	0	-0.0341	0	0	Dmrt3
E2A	0.0037	0	0	0.0058	0	0	-0.006	0	0	-0.0084	0	0	Myf6 Myod1 Myog Tcf3
E2F	-0.0045	0	0	na	na	na	0.0041	0	0	na	na	na	E2f1 E2f3 E2f4 E2f7 Tfdp1
E4BP4	0.0029	0	0	0.0039	0.0187	1	0.0101	0	0	0.0041	0.0015	0.212	Nfil3
EBF	na	na	na	0.0041	0	0	0.0068	0	0	0.0099	0	0	Ebf1 Ebf2 Ebf3
Ebox	-0.0067	0	0	-0.0186	0	0	0.0048	0	0	0.0028	0.0251	1	Arid5b Ascl1 Bhlhe40 Bhlhe41 Hand1 Hand2 Max Mitf Mxd1 Mxd3 Mxd4 Mxi1 Myc Mycn Myf5 Myf6 Myod1 Myog Nhlh1 Tal1 Tal2 Tcf12 Tcf3 Tcf4 Tfe3 Tfeb Usf1 Usf2
Egr-1	0.0029	0	0	0.0062	0	0	-0.0094	0	0	-0.0247	0	0	Egr1
ER	0.0042	0	0	0.0023	0.0151	1	-0.0079	0	0	-0.0151	0	0	Esr1
Ets	na	na	na	0.0051	0	0	-0.0053	0	0	-0.0066	0	0	Elf1 Elf2 Elf4 Elk1 Elk3 Elk4 Erg Ets1 Ets2 Etv4 Etv6 Fli1 Gabpa Gabpb1 Sfpi1 Spib
Evi-1	0.0077	0	0	na	na	na	-0.0043	0.0005	0.07	-0.012	0	0	Mecom
FAC1	0.0014	0.0237	1	na	na	na	-0.0067	0	0	-0.0028	0.0115	1	Bptf
FOXJ2	-0.0315	0	0	-0.0285	0	0	0.0028	0	0	na	na	na	Foxj2
FOXP1	0.0022	0.0376	1	0.0185	0	0	0.0024	0.0497	1	0.0095	0	0	Foxp1
FXR/RXR-alpha	-0.0019	0.0048	0.672	na	na	na	-0.0051	0	0	-0.0045	0	0	Nr1h4
GABP	-0.0016	0.0137	1	-0.0393	0	0	0.0021	0.008	1	-0.003	0.0066	0.931	Gabpa Gabpb1
GATA-6	na	na	na	0.0051	0.0005	0.07	0.0128	0	0	0.035	0	0	Gata6
GATA-X	na	na	na	0.0103	0	0	na	na	na	na	na	na	Gata1 Gata2 Gata3
GCNF	-0.0053	0	0	-0.0056	0	0	-0.0026	0.0015	0.212	-0.0144	0	0	Nr6a1
Gfi1	na	na	na	0.0068	0	0	0.0045	0	0	0.0051	0	0	Gfi1 Gfi1b
GLI	-0.004	0	0	-0.003	0.0004	0.056	-0.0073	0	0	-0.0133	0	0	Gli1 Gli2 Gli3 Glis1
GR	0.0021	0.0001	0.014	na	na	na	0.0213	0	0	0.0248	0	0	Nr3c1 gr
HEN1	0.0328	0	0	0.0149	0	0	na	na	na	na	na	na	Nhlh1
HIC1	na	na	na	na	na	na	-0.0059	0	0	-0.0126	0	0	Hic1
HIF1	0.0034	0	0	na	na	na	na	na	na	na	na	na	Hif1a
HLF	0.0046	0	0	0.0123	0	0	0.0016	0.0434	1	0.0088	0	0	Hlf
HNF1	-0.0141	0	0	-0.02	0	0	0.0035	0	0	-0.0042	0.0001	0.014	Hnf1a Hnf1b
HNF3	0.0206	0	0	0.0316	0	0	-0.0071	0	0	-0.0095	0	0	Foxa1 Foxa2
HNF4	0.0034	0	0	0.0168	0	0	0.002	0.0028	0.395	0.0057	0	0	Hnf4a
HNF-6	na	na	na	0.0032	0.001	0.14	-0.0066	0	0	-0.011	0	0	Onecut1 Onecut2
HOXA5_(Hox-1.3)	-0.002	0.0005	0.07	-0.0066	0	0	0.0024	0.0001	0.014	na	na	na	Hoxa5
HOXA7	-0.0273	0	0	-0.0291	0	0	-0.0097	0	0	-0.025	0	0	Hoxa7
HSF1	0.0021	0.0002	0.028	0.0065	0	0	-0.0018	0.0072	1	-0.0037	0	0	Hsf1
Ikaros	0.014	0	0	0.009	0	0	0.0019	0.003	0.423	na	na	na	Ikzf1
IPF1	-0.0033	0	0	-0.0087	0	0	-0.0232	0	0	-0.0105	0	0	Pdx1
IRF	na	na	na	-0.0027	0.0005	0.07	0.0094	0	0	0.0147	0	0	Irf1 Irf2 Irf3 Irf4 Irf5 Irf6 Irf7 Irf8
IRF-2	0.0415	0	0	0.0065	0	0	0.007	0	0	0.0117	0	0	Irf2
KAISO	0.0066	0	0	0.0154	0	0	-0.0134	0	0	-0.0068	0	0	Zbtb33
Kid3	-0.0022	0.0002	0.028	0.0044	0	0	0.0391	0	0	0.0283	0	0	Zfp354c
KROX	na	na	na	-0.0039	0.0001	0.014	0.0228	0	0	0.0268	0	0	Egr1 Egr2 Egr3 Egr4
LEF1	-0.0038	0	0	-0.0071	0	0	-0.0036	0	0	-0.0048	0	0	Lef1 Tcf7
Lhx3a	-0.0022	0.0028	0.392	-0.003	0.0031	0.434	0.0033	0	0	0.0062	0	0	Lhx3
Lmo2_complex	0.0051	0	0	0.0105	0	0	-0.0059	0	0	na	na	na	Lmo2
LRF	na	na	na	na	na	na	0.0056	0	0	0.0033	0.0013	0.183	Zbtb7a
LRH1	0.0022	0.0037	0.518	na	na	na	na	na	na	0.0025	0.0043	0.606	Nr5a2
LXR_PXR,_CAR,_COUP,_RAR	0.0189	0	0	0.0241	0	0	0.003	0.0003	0.042	0.0062	0	0	Nr1h2 Nr1h3 Nr1i2 Nr1i3 Nr2f1 Nr2f2 Rara Rarb Rarg Rxra Rxrb
MAF	-0.0045	0	0	-0.0082	0	0	0.0118	0	0	0.0026	0.0132	1	Bach1 Bach2 Maf Mafb Maff Mafg Mafk Nfe2 Nfe2l1 Nfe2l2 Nfe2l3
MAZ	0.0265	0	0	0.0359	0	0	-0.0074	0	0	-0.0172	0	0	Maz
MEF-2	0.0038	0	0	na	na	na	0.0047	0	0	0.0034	0	0	Mef2a
MEIS1	na	na	na	-0.0027	0.0001	0.014	-0.007	0	0	-0.0213	0	0	Hoxa9 Meis1
MRF-2	-0.0056	0	0	-0.0057	0	0	0.0045	0	0	0.007	0	0	Arid5b
MTF-1	na	na	na	na	na	na	-0.0047	0	0	na	na	na	Mtf1
MYB	0.0048	0	0	0.0095	0	0	-0.0158	0	0	-0.0065	0	0	Myb
MyoD	-0.0165	0	0	-0.0286	0	0	-0.0032	0.0006	0.085	na	na	na	Myf6 Myod1 Myog Tcf3
myogenin_/_NF-1	-0.0064	0	0	-0.0297	0	0	0.0027	0.0001	0.014	na	na	na	Nf1 Nfia Nfib Nfic Nfix
NF-1	0.004	0	0	-0.0032	0.0005	0.07	-0.0059	0	0	-0.0058	0	0	Nf1 Nfia Nfic
NF-AT	-0.0027	0.0033	0.462	-0.0098	0	0	-0.0031	0.0001	0.014	-0.004	0.0006	0.085	Nfatc1 Nfatc2 Nfatc3 Nfatc4
NF-kappaB	0.002	0.0048	0.672	0.0022	0.0161	1	-0.0179	0	0	-0.0136	0	0	Nfkb1 Nfkb2 Rela
NF-Y	na	na	na	0.0039	0.001	0.14	-0.0029	0.0001	0.014	-0.0042	0.0016	0.226	Nfya Nfyb Nfyc
Nkx2	-0.0014	0.0011	0.154	-0.0136	0	0	0.0062	0	0	0.0092	0	0	Nkx2-1 Nkx2-2 Nkx2-5
Nkx3-1	0.0156	0	0	0.0321	0	0	-0.0019	0.0069	0.973	0.0017	0.0445	1	Nkx3-1
NRSF	-0.0056	0	0	-0.0122	0	0	-0.0069	0	0	-0.0117	0	0	Rest
Oct-1	na	na	na	-0.0033	0.0016	0.224	-0.011	0	0	-0.0104	0	0	Pou2f1
Oct-4_(POU5F1)	0.005	0	0	0.0128	0	0	0.0225	0	0	0.0286	0	0	Pou5f1
Octamer	na	na	na	0.0113	0	0	-0.0053	0	0	-0.006	0	0	Pou2af1 Pou2f1 Pou2f2 Pou2f3 Pou3f1 Pou3f2 Pou3f3 Pou3f4 Pou4f1 Pou5f1
OG-2	-0.003	0	0	-0.0063	0	0	-0.0041	0	0	-0.0138	0	0	Nobox
p300	-0.0025	0	0	-0.0056	0	0	na	na	na	na	na	na	Ep300
p53	-0.0157	0	0	-0.0301	0	0	0.0285	0	0	0.0297	0	0	Trp53
Pax-2	-0.011	0	0	-0.0059	0	0	0.0028	0	0	0.005	0	0	Pax2
Pax-3	0.004	0	0	0.004	0.0001	0.014	0.004	0	0	-0.004	0.0001	0.014	Pax3
Pax-4	-0.0024	0.0001	0.014	na	na	na	-0.0094	0	0	-0.0044	0.0001	0.014	Pax4
Pax-5	0.0028	0	0	-0.0026	0.033	1	0.0028	0.0001	0.014	na	na	na	Pax5
Pax-6	0.0025	0.0013	0.182	0.0313	0	0	0.0027	0.0014	0.197	0.0027	0.0147	1	Pax6
PBX1	0.0022	0.0001	0.014	na	na	na	-0.0308	0	0	-0.0234	0	0	Pbx1 Pbx2 Pbx3
PEBP	0.0183	0	0	0.0318	0	0	0.0162	0	0	0.0133	0	0	Cbfb Runx1 Runx2 Runx3
PLZF	na	na	na	na	na	na	0.004	0	0	na	na	na	Zbtb16
POU1F1	-0.0166	0	0	-0.025	0	0	0.0109	0	0	0.0081	0	0	Pou1f1
POU3F2	-0.0028	0	0	-0.0246	0	0	-0.0166	0	0	-0.0334	0	0	Pou3f2
POU6F1	0.023	0	0	0.0118	0	0	-0.0049	0	0	-0.002	0.0194	1	Pou6f1
PPAR_HNF-4,_COUP,_RAR	0.0194	0	0	0.0296	0	0	-0.002	0.0107	1	-0.0041	0.0002	0.028	Hnf4a Hnf4g Nr2f1 Nr2f2
PPARA	-0.0036	0	0	-0.0021	0.0252	1	0.0065	0	0	0.0107	0	0	Ppara Rxra
PPARG	-0.0027	0	0	-0.0018	0.011	1	-0.005	0	0	-0.0066	0	0	Pparg
PR	-0.0045	0	0	-0.0032	0.0125	1	-0.0043	0.0009	0.127	-0.0127	0	0	pr
RBP-Jkappa	0.0141	0	0	0.0063	0	0	0.0039	0	0	0.0061	0	0	Rbpj
RFX1	0.019	0	0	0.0271	0	0	na	na	na	0.0032	0.0025	0.352	Rfx1 Rfx2 Rfx3 Rfx4 Rfx5 Rfxank Rfxap
RORalpha	0.004	0	0	0.013	0	0	0.0123	0	0	0.0304	0	0	Rora
RP58	na	na	na	na	na	na	-0.0471	0	0	-0.0579	0	0	Zfp238
RSRFC4	na	na	na	na	na	na	-0.0048	0	0	-0.0081	0	0	Mef2a
RUSH-1alpha	na	na	na	0.0043	0	0	-0.007	0	0	-0.0101	0	0	Hltf
S8	-0.032	0	0	-0.0087	0	0	0.0026	0.0113	1	0.0052	0.0003	0.042	Prrx2
SF1	-0.0079	0	0	-0.005	0	0	0.025	0	0	0.0339	0	0	Nr5a1
SMAD3	-0.0183	0	0	-0.0253	0	0	-0.0069	0	0	-0.0093	0	0	Smad3
SOX9	-0.0146	0	0	-0.0113	0	0	-0.0021	0.0067	0.945	-0.01	0	0	Sox9
Sp1	0.0269	0	0	0.0324	0	0	-0.003	0.0006	0.085	-0.0067	0	0	Sp1 Sp2 Sp3 Sp4
Sp3	-0.0209	0	0	-0.0157	0	0	-0.0038	0	0	-0.0086	0	0	Sp3
Spz1	0.0024	0	0	-0.0036	0.0003	0.042	0.0045	0	0	0.0106	0	0	Spz1
SREBP1	-0.0034	0	0	na	na	na	0.0025	0.0015	0.212	0.0046	0	0	Srebf1 Srebf2
SRF	0.0039	0	0	0.005	0	0	0.0074	0	0	0.0095	0	0	Srf
SRY	-0.0024	0	0	-0.0055	0	0	0.0084	0	0	0.0278	0	0	Sry
Staf	-0.0025	0.0006	0.084	-0.0094	0	0	0.0151	0	0	0.0137	0	0	Zfp143
STAT1	0.0026	0	0	0.0073	0	0	0.0063	0	0	0.0094	0	0	Stat1 Stat2 Stat3 Stat4 Stat5a Stat5b Stat6
Stra13	0.0257	0	0	0.0463	0	0	-0.0063	0	0	-0.0135	0	0	Bhlhe40
Tal-1beta:E47	na	na	na	na	na	na	0.0015	0.022	1	0.0075	0	0	Tal1 Tcf3
Tax/CREB	na	na	na	-0.0017	0.0337	1	0.0068	0	0	0.0072	0	0	Creb1
TBP	0.0402	0	0	0.0421	0	0	0.0035	0	0	0.0109	0	0	Tbp
TBX5	-0.0246	0	0	-0.0261	0	0	-0.0022	0.0001	0.014	0.0027	0.0031	0.437	Tbx5
TCF11	-0.0019	0.0002	0.028	-0.0019	0.033	1	0.0052	0	0	0.0045	0	0	Nfe2l1
TFE	-0.0043	0	0	na	na	na	0.0018	0.0051	0.719	0.0025	0.0065	0.916	Mitf Tfe3 Tfeb Tfec
TGIF	0.0198	0	0	0.0258	0	0	0.0117	0	0	0.024	0	0	Tgif1
Tst-1	0.0021	0.0014	0.196	na	na	na	0.0038	0	0	0.0117	0	0	Pou3f1
USF	0.0039	0	0	0.0096	0	0	-0.0075	0	0	-0.0077	0	0	Usf1 Usf2
VDR	-0.0021	0.0001	0.014	na	na	na	0.0063	0	0	0.0073	0	0	Vdr
VDR_CAR,_PXR	0.0034	0	0	0.0071	0	0	na	na	na	0.0074	0	0	Nr1i2 Nr1i3 Rxra Rxrb Vdr
WT1	na	na	na	0.0053	0	0	0.0054	0	0	0.0075	0	0	Wt1
YY1	0.0042	0	0	0.0149	0	0	0.0264	0	0	0.0176	0	0	Yy1
ZF5	-0.0279	0	0	-0.0276	0	0	0.0211	0	0	0.0146	0	0	Zfp161
ZID	-0.0052	0	0	na	na	na	-0.0131	0	0	-0.0078	0	0	Zbtb6
(red: Class A specific)
(blue: Class B specific)
*adjusted p-value: bonferrnoni corrected p-value
