# Supplementary material for: Computational Promoter Modeling Identifies the Modes of Transcriptional Regulation in Hematopoietic Stem Cells
Source: PLoS One. 2014 Apr 7;9(4):e93853. doi: 10.1371/journal.pone.0093853 (PMC3977923; doi:10.1371/journal.pone.0093853)
Supplement: Table S7 — Classification of MkE, GM, and Lymphoid-associated genes. (XLSX) [file pone.0093853.s012.xlsx]

## Sheet: S7
Table S7: Classification of MkE, GM, and Lymphoid-associated genes
Lineage	Gene	Class	LT-HSC	ST-HSC	FC (log2)	Description
MkE	H2-Aa	A	80.7704	19.946	-2.01773	histocompatibility 2, class II antigen A, alpha
MkE	Clu	A	15.9974	1.32147	-3.59762	clusterin
MkE	Vwf	A	6.43371	0.11687	-5.78266	Von Willebrand factor homolog
MkE	Rhced	A	13.1319	3.6269	-1.85627	Rh blood group, D antigen
MkE	Car1	A	245.655	31.0515	-2.9839	carbonic anhydrase 1
MkE	Lmna	A	3.73196	0.692064	-2.43095	lamin A
MkE	Klf1	A	16.1692	2.19708	-2.87959	Kruppel-like factor 1 (erythroid)
MkE	Epb4.1	A	11.3154	5.08101	-1.1551	erythrocyte protein band 4.1
MkE	Mpl	A	137.706	42.1525	-1.7079	myeloproliferative leukemia virus oncogene
MkE	Gata1	A	9.64277	2.30314	-2.06584	GATA binding protein 1
MkE	2210023G05Rik	A	14.2095	1.70042	-3.06289	carboxylesterase 2G
MkE	5730469M10Rik	A	29.8555	12.9739	-1.20238	family with sequence similarity 213, member A
MkE	Bzrpl1	A	7.16523	0.888814	-3.01106	translocator protein 2
MkE	Gstt1	A	16.8162	2.09028	-3.00808	glutathione S-transferase, theta 1
MkE	Pdzk1ip1	A	369.148	41.6848	-3.14661	PDZK1 interacting protein 1
MkE	Aqp1	A	8.70661	1.03214	-3.07647	aquaporin 1
MkE	Aldh1a1	A	16.1222	0.689363	-4.54764	aldehyde dehydrogenase family 1, subfamily A1
MkE	Tal1	A	8.93976	4.3744	-1.03115	T cell acute lymphocytic leukemia 1
MkE	Cd9	A	76.5557	34.8842	-1.13394	CD9 antigen
MkE	Epor	A	6.28842	0.702358	-3.16242	erythropoietin receptor
MkE	Cd96	B	3.22296	10.388	1.68846	CD96 antigen
MkE	Rgs10	B	7.3274	24.5023	1.74154	regulator of G-protein signalling 10
MkE	Cpa3	B	1.46638	18.7309	3.67509	carboxypeptidase A3, mast cell
MkE	Igtp	C	35.6731	25.6104	-0.478107	interferon gamma induced GTPase
MkE	Bpgm	C	9.34014	7.20718	-0.374009	2,3-bisphosphoglycerate mutase
MkE	Htatip2	C	13.2084	13.8221	0.065521	HIV-1 tat interactive protein 2, homolog (human)
MkE	Gadd45a	C	3.73259	3.5035	-0.09138	growth arrest and DNA-damage-inducible 45 alpha
MkE	Hemgn	C	10.9088	12.6739	0.216368	hemogen
MkE	Ctla2b	C	27.7013	33.2423	0.263067	cytotoxic T lymphocyte-associated protein 2 beta
MkE	Ldh2	C	87.4445	60.3865	-0.534142	lactate dehydrogenase B
MkE	Cmas	C	13.9239	9.54538	-0.544689	cytidine monophospho-N-acetylneuraminic acid synthetase
MkE	F2r	C	11.2121	7.43551	-0.592553	coagulation factor II (thrombin) receptor
MkE	Mrvi1	D	0.0464775	0.475323	3.35428	MRV integration site 1
MkE	Nckap1	D	1.49079	0.177412	-3.07089	NCK-associated protein 1
MkE	Gp1bb	D	0.440023	0.162875	-1.43381	glycoprotein Ib, beta polypeptide
MkE	Itgax	D	0.0455322	0.367279	3.01189	integrin alpha X
MkE	Tspan33	D	2.50746	0.257544	-3.28333	tetraspanin 33
MkE	Il1rl1	D	0.368434	0.0969674	-1.92582	interleukin 1 receptor-like 1
MkE	Gp5	D	0.534932	0.193126	-1.46981	glycoprotein 5 (platelet)
MkE	Zfpm1	D	1.49788	0.327163	-2.19484	zinc finger protein, multitype 1
GM	Upp1	A	21.8646	3.26402	-2.74388	uridine phosphorylase 1
GM	Lst1	A	138.288	50.8122	-1.44443	leukocyte specific transcript 1
GM	Slfn2	A	34.0911	3.32923	-3.35613	schlafen 2
GM	S100a6	A	69.5739	22.9614	-1.59934	S100 calcium binding protein A6 (calcyclin)
GM	Grina	A	34.0705	14.0407	-1.27891	glutamate receptor, ionotropic, N-methyl D-aspartate-associated protein 1 (glutamate binding)
GM	Ltb	A	117.207	25.756	-2.18608	lymphotoxin B
GM	Notch1	B	1.871	4.73742	1.34029	notch 1
GM	Kctd12	B	2.30904	6.5274	1.49921	potassium channel tetramerisation domain containing 12
GM	Ugt1	B	3.34947	11.2944	1.7536	UDP glucuronosyltransferase 1 family, polypeptide A2
GM	Emb	B	14.1293	77.7298	2.45978	POU domain, class 6, transcription factor 1
GM	Tyrobp	B	20.2177	90.6495	2.16468	TYRO protein tyrosine kinase binding protein
GM	Ncf4	B	3.46935	32.5866	3.23154	neutrophil cytosolic factor 4
GM	Mpo	B	18.3672	267.048	3.8619	myeloperoxidase
GM	Il10rb	B	11.3044	24.8654	1.13725	interleukin 10 receptor, beta
GM	Cd53	B	3.4833	78.5459	4.49501	CD53 antigen
GM	Cd52	B	18.8475	214.41	3.50793	CD52 antigen
GM	Xpc	B	9.21435	19.9938	1.1176	xeroderma pigmentosum, complementation group C
GM	Anxa3	B	1.51935	6.03023	1.98876	annexin A3
GM	Fcgr2b	B	0.674669	6.32695	3.22926	Fc receptor, IgG, low affinity IIb
GM	Sell	B	2.9931	82.3262	4.78164	selectin, lymphocyte
GM	Pfc	B	3.81294	18.1772	2.25315	complement factor properdin
GM	Sfpi1	C	3.50636	4.27733	0.286736	,
GM	Sqrdl	C	13.6925	7.70009	-0.830439	sulfide quinone reductase-like (yeast)
GM	Casp11	C	13.9396	9.76063	-0.514143	caspase 4, apoptosis-related cysteine peptidase
GM	S100a4	C	10.8333	6.21136	-0.802492	S100 calcium binding protein A4
GM	Scamp1	C	7.64088	5.18376	-0.55974	secretory carrier membrane protein 1
GM	Lbp	C	7.52889	5.35424	-0.491755	lipopolysaccharide binding protein
GM	Tnfrsf1b	C	4.31943	3.12215	-0.468301	tumor necrosis factor receptor superfamily, member 1b
GM	Evi2a	C	23.7466	42.1815	0.828889	ecotropic viral integration site 2a
GM	Padi4	C	7.64985	8.03978	0.071725	peptidyl arginine deiminase, type IV
GM	1810015C04Rik	C	31.4341	28.8337	-0.124574	family with sequence similarity 134, member B
GM	Id2	C	15.4894	10.2105	-0.601228	inhibitor of DNA binding 2
GM	1110020C13Rik	C	263.765	228.535	-0.206838	proline rich 13
GM	Stxbp2	C	48.4362	36.7619	-0.397874	syntaxin binding protein 2
GM	Grn	C	23.6327	16.2369	-0.541508	granulin
GM	Sat1	C	80.164	56.6214	-0.501607	solute carrier family 26 (sulfate transporter), member 1
GM	Bhlhb2	C	144.586	211.916	0.551565	basic helix-loop-helix family, member e40
GM	Mcl1	C	15.7162	13.7283	-0.195099	myeloid cell leukemia sequence 1
GM	Cebpd	D	0.73333	1.79133	1.2885	CCAAT/enhancer binding protein (C/EBP), delta
GM	Il6ra	D	0.84274	1.31741	0.644544	interleukin 6 receptor, alpha
GM	Mpeg1	D	0.836748	2.72693	1.70441	macrophage expressed gene 1
GM	Cxcl2	D	0.554513	0.255681	-1.11687	chemokine (C-X-C motif) ligand 2
GM	Prkcb1	D	0.852931	0.280737	-1.60321	protein kinase C, beta
GM	Csf1r	D	0.305156	1.47747	2.27551	colony stimulating factor 1 receptor
GM	B4galt6	D	2.45767	1.90455	-0.367841	UDP-Gal:betaGlcNAc beta 1,4-galactosyltransferase, polypeptide 6
GM	Bhlhb2	D	1.98678	0.754047	-1.3977	basic helix-loop-helix family, member e40
Lymphoid	Eng	A	28.0918	12.486	-1.16984	endoglin
Lymphoid	Gimap4	A	14.6114	3.42729	-2.09195	GTPase, IMAP family member 4
Lymphoid	Cnn3	B	3.61359	34.5082	3.25543	calponin 3, acidic
Lymphoid	Emp1	B	0.089864	5.40106	5.90934	epithelial membrane protein 1
Lymphoid	Ube2t	B	12.6264	31.1813	1.30424	ubiquitin-conjugating enzyme E2T (putative)
Lymphoid	Kif11	B	3.26146	18.0271	2.46658	kinesin family member 11
Lymphoid	Irf8	B	2.79086	9.95662	1.83495	interferon regulatory factor 8
Lymphoid	Crip1	B	222.156	550.904	1.31023	cysteine-rich protein 1 (intestinal)
Lymphoid	2700094K13Rik	B	91.3014	227.805	1.31909	RIKEN cDNA 2700094K13 gene
Lymphoid	E130303B06Rik	B	2.93731	8.81881	1.58609	enkurin domain containing 1
Lymphoid	Shmt1	B	8.52829	23.3713	1.45441	serine hydroxymethyltransferase 1 (soluble)
Lymphoid	Ets1	C	3.38182	5.46211	0.691658	E26 avian leukemia oncogene 1, 5' domain
Lymphoid	Hrmt1l2	C	64.5435	113.577	0.815327	protein arginine N-methyltransferase 1
Lymphoid	Gphn	C	2.2619	3.71797	0.71698	gephyrin
Lymphoid	Sesn1	C	34.7021	50.6978	0.5469	sestrin 1
Lymphoid	Gbp4	D	1.55323	0.124326	-3.64306	guanylate binding protein 3
Lymphoid	St6gal1	D	0.183679	0.352023	0.938479	beta galactoside alpha 2,6 sialyltransferase 1
Lymphoid	Slc4a7	D	1.48332	1.64025	0.145086	solute carrier family 4, sodium bicarbonate cotransporter, member 7
Lymphoid	Blnk	D	0.66618	1.42441	1.09638	B cell linker
MkE: megakaryocyte-erythroid potential genes
GM: granulocyte-macrophagepotential genes
Lymphoid: lymphoid potential genes
These genes are based on Mansson et al (2007)
FC (fold change) = log2( FPKM of ST-HSC / FPKM of LT-HSC)
