# Supplementary material for: Computational Promoter Modeling Identifies the Modes of Transcriptional Regulation in Hematopoietic Stem Cells
Source: PLoS One. 2014 Apr 7;9(4):e93853. doi: 10.1371/journal.pone.0093853 (PMC3977923; doi:10.1371/journal.pone.0093853)
Supplement: Table S8 — TFBSs significantly different in the regression coefficient between LT- and ST-HSCs (Class A). (XLSX) [file pone.0093853.s013.xlsx]

## Sheet: S8
Table S8: TFBSs significantly different in regression coefficient between LT- and ST-HSCs (Class A)
	RC (Regression Coeff.)
TFBS	LT-HSC	ST-HSC	p-value	*adjusted p-value	TFs
AP-1	0.0064	0.0258	0	0	Fos Fosb Fosl1 Fosl2 Jun Junb Jund
AP-2	-0.0263	-0.0067	0	0	Tfap2a Tfap2b Tfap2c
AP-4	0.002	0.0352	0	0	Tfap4
AR	-0.0202	-0.0071	0	0	Ar
Arnt	0.0171	0.0313	0	0	Arnt
C/EBPdelta	-0.0196	-0.03	0	0	Cebpd
CDP	-0.0037	-0.0157	0	0	Cux1
CETS	0.0063	0.0225	0	0	Ets1
CKROX	-0.0254	-0.046	0	0	Zbtb7b
E2F	-0.0045	na	0	0	E2f1 E2f3 E2f4 E2f7 Tfdp1
Ebox	-0.0067	-0.0186	0	0	Arid5b Ascl1 Bhlhe40 Bhlhe41 Hand1 Hand2 Max Mitf Mxd1 Mxd3 Mxd4 Mxi1 Myc Mycn Myf5 Myf6 Myod1 Myog Nhlh1 Tal1 Tal2 Tcf12 Tcf3 Tcf4 Tfe3 Tfeb Usf1 Usf2
FOXP1	0.0022	0.0185	0	0	Foxp1
GABP	-0.0016	-0.0393	0	0	Gabpa Gabpb1
GATA-X	na	0.0103	0	0	Gata1 Gata2 Gata3
Gfi1	na	0.0068	0	0	Gfi1 Gfi1b
HEN1	0.0328	0.0149	0	0	Nhlh1
HNF3	0.0206	0.0316	0	0	Foxa1 Foxa2
HNF4	0.0034	0.0168	0	0	Hnf4a
IRF-2	0.0415	0.0065	0	0	Irf2
KAISO	0.0066	0.0154	0	0	Zbtb33
Kid3	-0.0022	0.0044	0	0	Zfp354c
MyoD	-0.0165	-0.0286	0	0	Myf6 Myod1 Myog Tcf3
myogenin_/_NF-1	-0.0064	-0.0297	0	0	Nf1 Nfia Nfib Nfic Nfix
NF-1	0.004	-0.0032	0	0	Nf1 Nfia Nfic
Nkx2	-0.0014	-0.0136	0	0	Nkx2-1 Nkx2-2 Nkx2-5
Nkx3-1	0.0156	0.0321	0	0	Nkx3-1
Oct-4_(POU5F1)	0.005	0.0128	0	0	Pou5f1
Octamer	na	0.0113	0	0	Pou2af1 Pou2f1 Pou2f2 Pou2f3 Pou3f1 Pou3f2 Pou3f3 Pou3f4 Pou4f1 Pou5f1
p53	-0.0157	-0.0301	0	0	Trp53
Pax-6	0.0025	0.0313	0	0	Pax6
PEBP	0.0183	0.0318	0	0	Cbfb Runx1 Runx2 Runx3
POU3F2	-0.0028	-0.0246	0	0	Pou3f2
POU6F1	0.023	0.0118	0	0	Pou6f1
PPAR_HNF-4,_COUP,_RAR	0.0194	0.0296	0	0	Hnf4a Hnf4g Nr2f1 Nr2f2
RBP-Jkappa	0.0141	0.0063	0	0	Rbpj
RFX1	0.019	0.0271	0	0	Rfx1 Rfx2 Rfx3 Rfx4 Rfx5 Rfxank Rfxap
RORalpha	0.004	0.013	0	0	Rora
S8	-0.032	-0.0087	0	0	Prrx2
Spz1	0.0024	-0.0036	0	0	Spz1
Staf	-0.0025	-0.0094	0	0	Zfp143
Stra13	0.0257	0.0463	0	0	Bhlhe40
YY1	0.0042	0.0149	0	0	Yy1
HOXA5_(Hox-1.3)	-0.002	-0.0066	2e-06	0.000264	Hoxa5
IPF1	-0.0033	-0.0087	2e-06	0.000264	Pdx1
POU1F1	-0.0166	-0.025	2e-06	0.000264	Pou1f1
HIF1	0.0034	na	3e-06	0.000396	Hif1a
WT1	na	0.0053	3e-06	0.000396	Wt1
NF-AT	-0.0027	-0.0098	5e-06	0.00066	Nfatc1 Nfatc2 Nfatc3 Nfatc4
USF	0.0039	0.0096	5e-06	0.00066	Usf1 Usf2
NRSF	-0.0056	-0.0122	8e-06	0.001056	Rest
SMAD3	-0.0183	-0.0253	9e-06	0.001188	Smad3
STAT1	0.0026	0.0073	1.3e-05	0.001716	Stat1 Stat2 Stat3 Stat4 Stat5a Stat5b Stat6
AIRE	-0.0041	na	2.4e-05	0.003168	Aire
RUSH-1alpha	na	0.0043	2.4e-05	0.003168	Hltf
CIZ	0.0287	0.0395	2.8e-05	0.003696	Zfp384
HSF1	0.0021	0.0065	4.1e-05	0.005412	Hsf1
HLF	0.0046	0.0123	6.6e-05	0.008712	Hlf
Lmo2_complex	0.0051	0.0105	7.5e-05	0.0099	Lmo2
MYB	0.0048	0.0095	7.9e-05	0.010428	Myb
EBF	na	0.0041	8.8e-05	0.011616	Ebf1 Ebf2 Ebf3
Pax-2	-0.011	-0.0059	0.00011	0.01452	Pax2
Pax-5	0.0028	-0.0026	0.000121	0.015972	Pax5
MEIS1	na	-0.0027	0.00015	0.0198	Hoxa9 Meis1
GATA-6	na	0.0051	0.000152	0.020064	Gata6
HNF-6	na	0.0032	0.000162	0.021384	Onecut1 Onecut2
Ets	na	0.0051	0.000208	0.027456	Elf1 Elf2 Elf4 Elk1 Elk3 Elk4 Erg Ets1 Ets2 Etv4 Etv6 Fli1 Gabpa Gabpb1 Sfpi1 Spib
AhR	-0.0026	-0.0065	0.000373	0.049236	Ahr Ahrr Arnt Arnt2 Hif1a
MAF	-0.0045	-0.0082	0.000554	0.073128	Bach1 Bach2 Maf Mafb Maff Mafg Mafk Nfe2 Nfe2l1 Nfe2l2 Nfe2l3
Bach2	-0.0047	na	0.000592	0.078144	Bach2
c-Maf	-0.0012	-0.0046	0.000756	0.099792	Maf
HNF1	-0.0141	-0.02	0.000785	0.10362	Hnf1a Hnf1b
*adjusted p-value: bonferrnoni corrected p-value
