# Supplementary material for: Computational Promoter Modeling Identifies the Modes of Transcriptional Regulation in Hematopoietic Stem Cells
Source: PLoS One. 2014 Apr 7;9(4):e93853. doi: 10.1371/journal.pone.0093853 (PMC3977923; doi:10.1371/journal.pone.0093853)
Supplement: Table S11 — Enriched GO terms in Class B. (XLSX) [file pone.0093853.s016.xlsx]

## Sheet: S11
Table S11: Enriched GO terms in Class B
Class	Accession	GO Term	Counts	Fraction	DAVID (Accession)	GO Term	EASE (p-value)	Adjusted p-value (bonferroni)
B	GO:0016043	cell organization and biogenesis	47	0.1829
					GO:0000070	mitotic sister chromatid segregation	2.90619e-06	0.00603243
					GO:0000226	microtubule cytoskeleton organization	9.31771e-14	1.93934e-10
					GO:0000280	nuclear division	4.84284e-44	1.00828e-40
					GO:0000819	sister chromatid segregation	4.44709e-06	0.00921613
					GO:0006323	DNA packaging	3.5718e-11	7.43648e-08
					GO:0006325	chromatin organization	0.00140837	0.946832
					GO:0006333	chromatin assembly or disassembly	4.82844e-06	0.0100025
					GO:0006334	nucleosome assembly	0.000114755	0.212532
					GO:0006461	protein complex assembly	0.00779022	1
					GO:0006996	organelle organization	2.01011e-26	4.18505e-23
					GO:0007010	cytoskeleton organization	1.58001e-06	0.00328419
					GO:0007051	spindle organization	3.40869e-09	7.09686e-06
					GO:0007052	mitotic spindle organization	0.000557657	0.686941
					GO:0007067	mitosis	4.84284e-44	1.00828e-40
					GO:0007076	mitotic chromosome condensation	0.00184031	0.9784
					GO:0007080	mitotic metaphase plate congression	0.00865891	1
					GO:0008064	regulation of actin polymerization or depolymerization	0.003091	0.998412
					GO:0010638	positive regulation of organelle organization	0.000161703	0.285871
					GO:0016043	cellular component organization	2.94494e-16	6.93445e-13
					GO:0022607	cellular component assembly	3.06275e-05	0.0617769
					GO:0030261	chromosome condensation	1.00914e-06	0.00209882
					GO:0030832	regulation of actin filament length	0.00346484	0.999273
					GO:0030833	regulation of actin filament polymerization	0.00768623	1
					GO:0031023	microtubule organizing center organization	0.000113098	0.209811
					GO:0031109	microtubule polymerization or depolymerization	0.000608557	0.718438
					GO:0031113	regulation of microtubule polymerization	0.00999639	1
					GO:0031497	chromatin assembly	3.06796e-05	0.0618786
					GO:0032271	regulation of protein polymerization	0.00033254	0.499658
					GO:0032956	regulation of actin cytoskeleton organization	0.00856156	1
					GO:0033043	regulation of organelle organization	5.76067e-07	0.00119865
					GO:0034453	microtubule anchoring	0.00865891	1
					GO:0034622	cellular macromolecular complex assembly	3.62215e-07	0.000753847
					GO:0034728	nucleosome organization	3.5162e-05	0.0705931
					GO:0043254	regulation of protein complex assembly	0.000195686	0.334661
					GO:0043623	cellular protein complex assembly	0.00326681	0.9989
					GO:0043933	macromolecular complex subunit organization	1.21998e-07	0.000253967
					GO:0048285	organelle fission	6.57179e-43	1.36825e-39
					GO:0051128	regulation of cellular component organization	0.00259596	0.995537
					GO:0051225	spindle assembly	0.000192921	0.330819
					GO:0051258	protein polymerization	0.000130461	0.237869
					GO:0051276	chromosome organization	2.06436e-08	4.29791e-05
					GO:0051297	centrosome organization	0.00453972	0.999923
					GO:0051493	regulation of cytoskeleton organization	6.40142e-06	0.0132394
					GO:0051495	positive regulation of cytoskeleton organization	0.000406318	0.570926
					GO:0065003	macromolecular complex assembly	3.44399e-06	0.00714475
					GO:0065004	protein-DNA complex assembly	3.5162e-05	0.0705931
					GO:0070507	regulation of microtubule cytoskeleton organization	5.89002e-05	0.115412
B	GO:0008152	metabolism	42	0.1634
					GO:0000724	double-strand break repair via homologous recombination	0.00123881	0.924287
					GO:0000725	recombinational repair	0.00123881	0.924287
					GO:0002562	somatic diversification of immune receptors via germline recombination within a single locus	0.00959311	1
					GO:0006139	nucleobase, nucleoside, nucleotide and nucleic acid metabolic process	2.11231e-12	4.39783e-09
					GO:0006259	DNA metabolic process	4.29506e-35	8.94231e-32
					GO:0006260	DNA replication	1.50109e-24	3.12528e-21
					GO:0006261	DNA-dependent DNA replication	5.76796e-13	1.20082e-09
					GO:0006268	DNA unwinding during replication	0.000608557	0.718438
					GO:0006270	DNA replication initiation	2.15386e-10	4.48433e-07
					GO:0006281	DNA repair	7.47899e-18	1.55713e-14
					GO:0006284	base-excision repair	0.000656158	0.74502
					GO:0006302	double-strand break repair	0.000221927	0.370042
					GO:0006310	DNA recombination	5.20337e-12	1.08335e-08
					GO:0006323	DNA packaging	3.5718e-11	7.43648e-08
					GO:0006334	nucleosome assembly	0.000114755	0.212532
					GO:0006396	RNA processing	0.000994566	0.874031
					GO:0006397	mRNA processing	9.5918e-05	0.181033
					GO:0006753	nucleoside phosphate metabolic process	0.00168126	0.969903
					GO:0006807	nitrogen compound metabolic process	1.35764e-10	2.8266e-07
					GO:0007076	mitotic chromosome condensation	0.00184031	0.9784
					GO:0008152	metabolic process	0.000780478	0.803204
					GO:0008380	RNA splicing	3.96173e-05	0.0791746
					GO:0009117	nucleotide metabolic process	0.00168126	0.969903
					GO:0009156	ribonucleoside monophosphate biosynthetic process	0.00364187	0.999498
					GO:0009161	ribonucleoside monophosphate metabolic process	0.00557534	0.999991
					GO:0009165	nucleotide biosynthetic process	0.00340005	0.999167
					GO:0009262	deoxyribonucleotide metabolic process	0.000196837	0.336254
					GO:0016071	mRNA metabolic process	0.000338407	0.505735
					GO:0016444	somatic cell DNA recombination	0.00959311	1
					GO:0030261	chromosome condensation	1.00914e-06	0.00209882
					GO:0031497	chromatin assembly	3.06796e-05	0.0618786
					GO:0032392	DNA geometric change	8.82362e-05	0.167828
					GO:0032508	DNA duplex unwinding	0.000884787	0.841649
					GO:0034404	nucleobase, nucleoside and nucleotide biosynthetic process	0.00443449	0.999904
					GO:0034641	cellular nitrogen compound metabolic process	6.70663e-11	1.39632e-07
					GO:0034654	nucleobase, nucleoside, nucleotide and nucleic acid biosynthetic process	0.00443449	0.999904
					GO:0043170	macromolecule metabolic process	1.38793e-05	0.0284834
					GO:0044237	cellular metabolic process	7.59119e-09	1.58047e-05
					GO:0044238	primary metabolic process	1.4681e-05	0.0301037
					GO:0044260	cellular macromolecule metabolic process	4.34858e-08	9.05333e-05
					GO:0051052	regulation of DNA metabolic process	0.00175736	0.97432
					GO:0055086	nucleobase, nucleoside and nucleotide metabolic process	0.00446591	0.99991
B	GO:0006139	nucleobase, nucleoside, nucleotide and nucleic acid metabolism	35	0.1362
					GO:0000724	double-strand break repair via homologous recombination	0.00123881	0.924287
					GO:0000725	recombinational repair	0.00123881	0.924287
					GO:0002562	somatic diversification of immune receptors via germline recombination within a single locus	0.00959311	1
					GO:0006139	nucleobase, nucleoside, nucleotide and nucleic acid metabolic process	2.11231e-12	4.39783e-09
					GO:0006259	DNA metabolic process	4.29506e-35	8.94231e-32
					GO:0006260	DNA replication	1.50109e-24	3.12528e-21
					GO:0006261	DNA-dependent DNA replication	5.76796e-13	1.20082e-09
					GO:0006268	DNA unwinding during replication	0.000608557	0.718438
					GO:0006270	DNA replication initiation	2.15386e-10	4.48433e-07
					GO:0006281	DNA repair	7.47899e-18	1.55713e-14
					GO:0006284	base-excision repair	0.000656158	0.74502
					GO:0006302	double-strand break repair	0.000221927	0.370042
					GO:0006310	DNA recombination	5.20337e-12	1.08335e-08
					GO:0006323	DNA packaging	3.5718e-11	7.43648e-08
					GO:0006334	nucleosome assembly	0.000114755	0.212532
					GO:0006396	RNA processing	0.000994566	0.874031
					GO:0006397	mRNA processing	9.5918e-05	0.181033
					GO:0006753	nucleoside phosphate metabolic process	0.00168126	0.969903
					GO:0007076	mitotic chromosome condensation	0.00184031	0.9784
					GO:0008380	RNA splicing	3.96173e-05	0.0791746
					GO:0009117	nucleotide metabolic process	0.00168126	0.969903
					GO:0009156	ribonucleoside monophosphate biosynthetic process	0.00364187	0.999498
					GO:0009161	ribonucleoside monophosphate metabolic process	0.00557534	0.999991
					GO:0009165	nucleotide biosynthetic process	0.00340005	0.999167
					GO:0009262	deoxyribonucleotide metabolic process	0.000196837	0.336254
					GO:0016071	mRNA metabolic process	0.000338407	0.505735
					GO:0016444	somatic cell DNA recombination	0.00959311	1
					GO:0030261	chromosome condensation	1.00914e-06	0.00209882
					GO:0031497	chromatin assembly	3.06796e-05	0.0618786
					GO:0032392	DNA geometric change	8.82362e-05	0.167828
					GO:0032508	DNA duplex unwinding	0.000884787	0.841649
					GO:0034404	nucleobase, nucleoside and nucleotide biosynthetic process	0.00443449	0.999904
					GO:0034654	nucleobase, nucleoside, nucleotide and nucleic acid biosynthetic process	0.00443449	0.999904
					GO:0051052	regulation of DNA metabolic process	0.00175736	0.97432
					GO:0055086	nucleobase, nucleoside and nucleotide metabolic process	0.00446591	0.99991
B	GO:0006996	organelle organization and biogenesis	34	0.1323
					GO:0000070	mitotic sister chromatid segregation	2.90619e-06	0.00603243
					GO:0000226	microtubule cytoskeleton organization	9.31771e-14	1.93934e-10
					GO:0000280	nuclear division	4.84284e-44	1.00828e-40
					GO:0000819	sister chromatid segregation	4.44709e-06	0.00921613
					GO:0006325	chromatin organization	0.00140837	0.946832
					GO:0006333	chromatin assembly or disassembly	4.82844e-06	0.0100025
					GO:0006334	nucleosome assembly	0.000114755	0.212532
					GO:0006996	organelle organization	2.01011e-26	4.18505e-23
					GO:0007010	cytoskeleton organization	1.58001e-06	0.00328419
					GO:0007051	spindle organization	3.40869e-09	7.09686e-06
					GO:0007052	mitotic spindle organization	0.000557657	0.686941
					GO:0007067	mitosis	4.84284e-44	1.00828e-40
					GO:0007076	mitotic chromosome condensation	0.00184031	0.9784
					GO:0007080	mitotic metaphase plate congression	0.00865891	1
					GO:0008064	regulation of actin polymerization or depolymerization	0.003091	0.998412
					GO:0010638	positive regulation of organelle organization	0.000161703	0.285871
					GO:0030261	chromosome condensation	1.00914e-06	0.00209882
					GO:0030832	regulation of actin filament length	0.00346484	0.999273
					GO:0030833	regulation of actin filament polymerization	0.00768623	1
					GO:0031023	microtubule organizing center organization	0.000113098	0.209811
					GO:0031109	microtubule polymerization or depolymerization	0.000608557	0.718438
					GO:0031113	regulation of microtubule polymerization	0.00999639	1
					GO:0031497	chromatin assembly	3.06796e-05	0.0618786
					GO:0032956	regulation of actin cytoskeleton organization	0.00856156	1
					GO:0033043	regulation of organelle organization	5.76067e-07	0.00119865
					GO:0034453	microtubule anchoring	0.00865891	1
					GO:0034728	nucleosome organization	3.5162e-05	0.0705931
					GO:0048285	organelle fission	6.57179e-43	1.36825e-39
					GO:0051225	spindle assembly	0.000192921	0.330819
					GO:0051276	chromosome organization	2.06436e-08	4.29791e-05
					GO:0051297	centrosome organization	0.00453972	0.999923
					GO:0051493	regulation of cytoskeleton organization	6.40142e-06	0.0132394
					GO:0051495	positive regulation of cytoskeleton organization	0.000406318	0.570926
					GO:0070507	regulation of microtubule cytoskeleton organization	5.89002e-05	0.115412
B	GO:0007049	cell cycle	26	0.1012
					GO:0000070	mitotic sister chromatid segregation	2.90619e-06	0.00603243
					GO:0000075	cell cycle checkpoint	0.000161703	0.285871
					GO:0000077	DNA damage checkpoint	0.00564472	0.999992
					GO:0000087	M phase of mitotic cell cycle	1.06592e-45	2.21925e-42
					GO:0000278	mitotic cell cycle	2.54998e-50	5.30906e-47
					GO:0000279	M phase	3.69989e-49	7.70317e-46
					GO:0000819	sister chromatid segregation	4.44709e-06	0.00921613
					GO:0007049	cell cycle	9.67696e-57	2.01474e-53
					GO:0007051	spindle organization	3.40869e-09	7.09686e-06
					GO:0007052	mitotic spindle organization	0.000557657	0.686941
					GO:0007067	mitosis	4.84284e-44	1.00828e-40
					GO:0007076	mitotic chromosome condensation	0.00184031	0.9784
					GO:0007080	mitotic metaphase plate congression	0.00865891	1
					GO:0007126	meiosis	0.000152167	0.271549
					GO:0007144	female meiosis I	0.00865891	1
					GO:0007346	regulation of mitotic cell cycle	4.33188e-06	0.00897844
					GO:0010564	regulation of cell cycle process	4.25914e-06	0.00882836
					GO:0022402	cell cycle process	2.04829e-48	4.26454e-45
					GO:0022403	cell cycle phase	8.64759e-52	1.80043e-48
					GO:0031570	DNA integrity checkpoint	0.00854226	1
					GO:0051225	spindle assembly	0.000192921	0.330819
					GO:0051321	meiotic cell cycle	4.42345e-05	0.0879845
					GO:0051325	interphase	2.28043e-05	0.0463697
					GO:0051327	M phase of meiotic cell cycle	0.000152167	0.271549
					GO:0051329	interphase of mitotic cell cycle	1.57331e-05	0.0322259
					GO:0051726	regulation of cell cycle	1.91086e-08	3.97833e-05
B	GO:0006259	DNA metabolism	21	0.0817
					GO:0000724	double-strand break repair via homologous recombination	0.00123881	0.924287
					GO:0000725	recombinational repair	0.00123881	0.924287
					GO:0002562	somatic diversification of immune receptors via germline recombination within a single locus	0.00959311	1
					GO:0006259	DNA metabolic process	4.29506e-35	8.94231e-32
					GO:0006260	DNA replication	1.50109e-24	3.12528e-21
					GO:0006261	DNA-dependent DNA replication	5.76796e-13	1.20082e-09
					GO:0006268	DNA unwinding during replication	0.000608557	0.718438
					GO:0006270	DNA replication initiation	2.15386e-10	4.48433e-07
					GO:0006281	DNA repair	7.47899e-18	1.55713e-14
					GO:0006284	base-excision repair	0.000656158	0.74502
					GO:0006302	double-strand break repair	0.000221927	0.370042
					GO:0006310	DNA recombination	5.20337e-12	1.08335e-08
					GO:0006323	DNA packaging	3.5718e-11	7.43648e-08
					GO:0006334	nucleosome assembly	0.000114755	0.212532
					GO:0007076	mitotic chromosome condensation	0.00184031	0.9784
					GO:0016444	somatic cell DNA recombination	0.00959311	1
					GO:0030261	chromosome condensation	1.00914e-06	0.00209882
					GO:0031497	chromatin assembly	3.06796e-05	0.0618786
					GO:0032392	DNA geometric change	8.82362e-05	0.167828
					GO:0032508	DNA duplex unwinding	0.000884787	0.841649
					GO:0051052	regulation of DNA metabolic process	0.00175736	0.97432
B	GO:0007010	cytoskeleton organization and biogenesis	17	0.0661
					GO:0000226	microtubule cytoskeleton organization	9.31771e-14	1.93934e-10
					GO:0007010	cytoskeleton organization	1.58001e-06	0.00328419
					GO:0007051	spindle organization	3.40869e-09	7.09686e-06
					GO:0007052	mitotic spindle organization	0.000557657	0.686941
					GO:0008064	regulation of actin polymerization or depolymerization	0.003091	0.998412
					GO:0030832	regulation of actin filament length	0.00346484	0.999273
					GO:0030833	regulation of actin filament polymerization	0.00768623	1
					GO:0031023	microtubule organizing center organization	0.000113098	0.209811
					GO:0031109	microtubule polymerization or depolymerization	0.000608557	0.718438
					GO:0031113	regulation of microtubule polymerization	0.00999639	1
					GO:0032956	regulation of actin cytoskeleton organization	0.00856156	1
					GO:0034453	microtubule anchoring	0.00865891	1
					GO:0051225	spindle assembly	0.000192921	0.330819
					GO:0051297	centrosome organization	0.00453972	0.999923
					GO:0051493	regulation of cytoskeleton organization	6.40142e-06	0.0132394
					GO:0051495	positive regulation of cytoskeleton organization	0.000406318	0.570926
					GO:0070507	regulation of microtubule cytoskeleton organization	5.89002e-05	0.115412
B	GO:0006950	response to stress	10	0.0389
					GO:0000077	DNA damage checkpoint	0.00564472	0.999992
					GO:0000724	double-strand break repair via homologous recombination	0.00123881	0.924287
					GO:0000725	recombinational repair	0.00123881	0.924287
					GO:0006281	DNA repair	7.47899e-18	1.55713e-14
					GO:0006284	base-excision repair	0.000656158	0.74502
					GO:0006302	double-strand break repair	0.000221927	0.370042
					GO:0006950	response to stress	3.82325e-07	0.000795684
					GO:0006974	response to DNA damage stimulus	3.14253e-17	6.54275e-14
					GO:0033554	cellular response to stress	9.51648e-14	1.98094e-10
					GO:0050832	defense response to fungus	0.00184031	0.9784
B	GO:0009058	biosynthesis	8	0.0311
					GO:0006260	DNA replication	1.50109e-24	3.12528e-21
					GO:0006261	DNA-dependent DNA replication	5.76796e-13	1.20082e-09
					GO:0006268	DNA unwinding during replication	0.000608557	0.718438
					GO:0006270	DNA replication initiation	2.15386e-10	4.48433e-07
					GO:0009156	ribonucleoside monophosphate biosynthetic process	0.00364187	0.999498
					GO:0009165	nucleotide biosynthetic process	0.00340005	0.999167
					GO:0034404	nucleobase, nucleoside and nucleotide biosynthetic process	0.00443449	0.999904
					GO:0034654	nucleobase, nucleoside, nucleotide and nucleic acid biosynthetic process	0.00443449	0.999904
B	GO:0000003	reproduction	4	0.0156
					GO:0007126	meiosis	0.000152167	0.271549
					GO:0007144	female meiosis I	0.00865891	1
					GO:0051321	meiotic cell cycle	4.42345e-05	0.0879845
					GO:0051327	M phase of meiotic cell cycle	0.000152167	0.271549
B	GO:0008283	cell proliferation	4	0.0156
					GO:0008283	cell proliferation	0.000699476	0.767024
					GO:0032943	mononuclear cell proliferation	0.00614201	0.999997
					GO:0046651	lymphocyte proliferation	0.00546097	0.999989
					GO:0070661	leukocyte proliferation	0.00614201	0.999997
B	GO:0006810	transport	4	0.0156
					GO:0015931	nucleobase, nucleoside, nucleotide and nucleic acid transport	2.67019e-05	0.0540771
					GO:0050657	nucleic acid transport	0.000222714	0.371075
					GO:0050658	RNA transport	0.000222714	0.371075
					GO:0051028	mRNA transport	0.00270584	0.996451
B	GO:0007275	development	2	0.0078
					GO:0002520	immune system development	0.00283866	0.997311
					GO:0002562	somatic diversification of immune receptors via germline recombination within a single locus	0.00959311	1
B	GO:0009607	response to biotic stimulus	1	0.0039
					GO:0050832	defense response to fungus	0.00184031	0.9784
B	GO:0007165	signal transduction	1	0.0039
					GO:0050856	regulation of T cell receptor signaling pathway	0.00771849	1
B	GO:0007154	cell communication	1	0.0039
					GO:0050856	regulation of T cell receptor signaling pathway	0.00771849	1
