# Supplementary material for: Computational Promoter Modeling Identifies the Modes of Transcriptional Regulation in Hematopoietic Stem Cells
Source: PLoS One. 2014 Apr 7;9(4):e93853. doi: 10.1371/journal.pone.0093853 (PMC3977923; doi:10.1371/journal.pone.0093853)
Supplement: Table S12 — Result of log-linear model in Class A. (XLSX) [file pone.0093853.s017.xlsx]

## Sheet: S12
Factor	Ahr	Ahrr	Aire	Alx1	Ar	Arid5b	Arnt	Arnt2	Ascl1	Bach1	Bach2	Bcl6	Bhlhe40	Bhlhe41	Bptf	Cbfb	Cebpa	Cebpb	Cebpd	Cebpe	Cebpg	Cp2	Creb1	Crem	Crx	Cux1	Deaf1	Dmrt3	E2f1	E2f3	E2f4	E2f7	Ebf1	Ebf2	Ebf3	Egr1	Egr2	Egr3	Egr4	Elf1	Elf2	Elf4	Elk1	Elk3	Elk4	Ep300	Erg	Esr1	Ets1
Ahr	0	0	0	0	0	0	0	0	0	0	0	0	0	0	0	0	0	0	0	0	0	0	0	0	0	0	0	0	0	0	0	0	0	0	0	0	0	0	0	0	0	0	0	0	0	0	0	0	0
Ahrr	0	0	0	0	0	0	0.97	1	0.22	0.01	0.12	0	0.29	0.26	0	0.01	0.02	0.13	0.17	0.19	0	0.14	0	0	0	0	0	0	0	0.29	0.31	0.32	0	0.24	0	0	0.86	0.9	0	0	0.24	0.27	0.3	0.28	0.33	0	0.34	0	0.39
Aire	0	0	0	0	0	0	0	0	0	0	0	0	0	0	0	0	0	0	0	0	0	0	0	0	0	0	0	0	0	0	0	0	0	0	0	0	0	0	0	0	0	0	0	0	0	0	0	0	0
Alx1	0	0	0	0	0	0	0	0	0	0	0	0	0	0	0	0	0	0	0	0	0	0	0	0	0	0	0	0	0	0	0	0	0	0	0	0	0	0	0	0	0	0	0	0	0	0	0	0	0
Ar	0	0	0	0	0	0	0	0	0	0	0	0	0	0	0	0	0	0	0	0	0	0	0	0	0	0	0	0	0	0	0	0	0	0	0	0	0	0	0	0	0	0	0	0	0	0	0	0	0
Arid5b	0	0	0	0	0	0	0.35	0.39	0.04	0	0	0	0.03	0.05	0	0	0	0.01	0.04	0.05	0	0.03	0	0	0	0	0	0	0	0.07	0.09	0.1	0	0.24	0	0	0.25	0.26	0	0	0.24	0.26	0.27	0.29	0.29	0	0.31	0	0.36
Arnt	0	0.97	0	0	0	0.35	0	1	0.24	0.02	0.14	0	0.31	0.25	0	0.02	0.03	0.13	0.18	0.21	0	0.17	0	0.01	0	0	0	0	0	0.32	0.33	0.36	0	0.24	0	0.01	0.89	0.92	0	0	0.23	0.27	0.29	0.31	0.32	0	0.35	0	0.38
Arnt2	0	1	0	0	0	0.39	1	0	0.22	0.02	0.14	0	0.34	0.24	0	0.02	0.03	0.17	0.18	0.2	0	0.18	0	0.01	0	0	0	0	0	0.31	0.34	0.36	0	0.29	0	0.01	0.92	0.95	0	0	0.26	0.29	0.29	0.32	0.36	0	0.36	0	0.38
Ascl1	0	0.22	0	0	0	0.04	0.24	0.22	0	0	0.11	0	0.55	0.58	0	0	0	0.13	0.15	0.17	0	0.09	0	0	0	0	0	0	0	0.13	0.15	0.17	0	0.14	0	0	0.15	0.17	0	0	0.12	0.13	0.13	0.14	0.16	0	0.17	0	0.18
Bach1	0	0.01	0	0	0	0	0.02	0.02	0	0	0	0	0.03	0.04	0	0	0	0.02	0.05	0.07	0	0.02	0	0	0	0	0	0	0	0.06	0.09	0.1	0	0.22	0	0	0.21	0.2	0	0	0.19	0.21	0.23	0.24	0.27	0	0.27	0	0.29
Bach2	0	0.12	0	0	0	0	0.14	0.14	0.11	0	0	0	0.24	0.14	0	0	0	0.09	0.11	0.14	0	0.13	0	0	0	0	0	0	0	0.12	0.14	0.17	0	0.14	0	0	0.14	0.18	0	0	0.11	0.12	0.13	0.16	0.16	0	0.17	0	0.18
Bcl6	0	0	0	0	0	0	0	0	0	0	0	0	0	0	0	0	0	0	0	0	0	0	0	0	0	0	0	0	0	0	0	0	0	0	0	0	0	0	0	0	0	0	0	0	0	0	0	0	0
Bhlhe40	0	0.29	0	0	0	0.03	0.31	0.34	0.55	0.03	0.24	0	0	0.57	0	0	0.01	0.16	0.19	0.21	0	0.19	0	0	0	0	0	0	0	0.19	0.22	0.24	0	0.2	0	0	0.22	0.24	0	0	0.15	0.17	0.19	0.19	0.22	0	0.24	0	0.26
Bhlhe41	0	0.26	0	0	0	0.05	0.25	0.24	0.58	0.04	0.14	0	0.57	0	0	0	0	0.13	0.17	0.18	0	0.11	0	0	0	0	0	0	0	0.13	0.17	0.18	0	0.17	0	0	0.16	0.17	0	0	0.11	0.14	0.14	0.15	0.18	0	0.18	0	0.19
Bptf	0	0	0	0	0	0	0	0	0	0	0	0	0	0	0	0	0	0	0	0	0	0	0	0	0	0	0	0	0	0	0	0	0	0	0	0	0	0	0	0	0	0	0	0	0	0	0	0	0
Cbfb	0	0.01	0	0	0	0	0.02	0.02	0	0	0	0	0	0	0	0	0.01	0.41	0.44	0.46	0	0.03	0	0	0	0	0	0	0	0.2	0.22	0.21	0	0.27	0	0	0.06	0.08	0	0	0.04	0.04	0.06	0.06	0.08	0	0.09	0	0.1
Cebpa	0	0.02	0	0	0	0	0.03	0.03	0	0	0	0	0.01	0	0	0.01	0	0.05	0.07	0.09	0	0.02	0	0	0	0	0	0	0	0.2	0.22	0.23	0	0.25	0	0	0.26	0.29	0	0	0.03	0.03	0.05	0.06	0.06	0	0.08	0	0.08
Cebpb	0	0.13	0	0	0	0.01	0.13	0.17	0.13	0.02	0.09	0	0.16	0.13	0	0.41	0.05	0	0.97	0.99	0	0.03	0	0	0	0	0	0	0	0.17	0.21	0.21	0	0.16	0	0	0.19	0.2	0	0	0.17	0.18	0.19	0.2	0.25	0	0.26	0	0.28
Cebpd	0	0.17	0	0	0	0.04	0.18	0.18	0.15	0.05	0.11	0	0.19	0.17	0	0.44	0.07	0.97	0	1	0	0.04	0	0	0	0	0	0	0	0.17	0.2	0.23	0	0.19	0	0	0.17	0.2	0	0	0.18	0.19	0.2	0.22	0.27	0	0.29	0	0.31
Cebpe	0	0.19	0	0	0	0.05	0.21	0.2	0.17	0.07	0.14	0	0.21	0.18	0	0.46	0.09	0.99	1	0	0	0.06	0	0	0	0	0	0	0	0.18	0.2	0.23	0	0.2	0	0	0.2	0.22	0	0	0.19	0.2	0.21	0.24	0.24	0	0.29	0	0.31
Cebpg	0	0	0	0	0	0	0	0	0	0	0	0	0	0	0	0	0	0	0	0	0	0	0	0	0	0	0	0	0	0	0	0	0	0	0	0	0	0	0	0	0	0	0	0	0	0	0	0	0
Cp2	0	0.14	0	0	0	0.03	0.17	0.18	0.09	0.02	0.13	0	0.19	0.11	0	0.03	0.02	0.03	0.04	0.06	0	0	0	0	0	0	0	0	0	0.15	0.16	0.18	0	0.19	0	0	0.19	0.19	0	0	0.13	0.14	0.16	0.18	0.19	0	0.24	0	0.23
Creb1	0	0	0	0	0	0	0	0	0	0	0	0	0	0	0	0	0	0	0	0	0	0	0	0	0	0	0	0	0	0	0	0	0	0	0	0	0	0	0	0	0	0	0	0	0	0	0	0	0
Crem	0	0	0	0	0	0	0.01	0.01	0	0	0	0	0	0	0	0	0	0	0	0	0	0	0	0	0	0	0	0	0	0.06	0.08	0.09	0	0.23	0	0	0.24	0.23	0	0	0.13	0.14	0.16	0.16	0.17	0	0.2	0	0.21
Crx	0	0	0	0	0	0	0	0	0	0	0	0	0	0	0	0	0	0	0	0	0	0	0	0	0	0	0	0	0	0	0	0	0	0	0	0	0	0	0	0	0	0	0	0	0	0	0	0	0
Cux1	0	0	0	0	0	0	0	0	0	0	0	0	0	0	0	0	0	0	0	0	0	0	0	0	0	0	0	0	0	0	0	0	0	0	0	0	0	0	0	0	0	0	0	0	0	0	0	0	0
Deaf1	0	0	0	0	0	0	0	0	0	0	0	0	0	0	0	0	0	0	0	0	0	0	0	0	0	0	0	0	0	0	0	0	0	0	0	0	0	0	0	0	0	0	0	0	0	0	0	0	0
Dmrt3	0	0	0	0	0	0	0	0	0	0	0	0	0	0	0	0	0	0	0	0	0	0	0	0	0	0	0	0	0	0	0	0	0	0	0	0	0	0	0	0	0	0	0	0	0	0	0	0	0
E2f1	0	0	0	0	0	0	0	0	0	0	0	0	0	0	0	0	0	0	0	0	0	0	0	0	0	0	0	0	0	0	0	0	0	0	0	0	0	0	0	0	0	0	0	0	0	0	0	0	0
E2f3	0	0.29	0	0	0	0.07	0.32	0.31	0.13	0.06	0.12	0	0.19	0.13	0	0.2	0.2	0.17	0.17	0.18	0	0.15	0	0.06	0	0	0	0	0	0	0.96	1	0	0.26	0	0.01	0.39	0.42	0	0	0.22	0.24	0.28	0.29	0.3	0	0.32	0	0.35
E2f4	0	0.31	0	0	0	0.09	0.33	0.34	0.15	0.09	0.14	0	0.22	0.17	0	0.22	0.22	0.21	0.2	0.2	0	0.16	0	0.08	0	0	0	0	0	0.96	0	1	0	0.25	0	0.01	0.42	0.42	0	0	0.25	0.24	0.28	0.27	0.32	0	0.33	0	0.34
E2f7	0	0.32	0	0	0	0.1	0.36	0.36	0.17	0.1	0.17	0	0.24	0.18	0	0.21	0.23	0.21	0.23	0.23	0	0.18	0	0.09	0	0	0	0	0	1	1	0	0	0.27	0	0.01	0.43	0.44	0	0	0.24	0.25	0.29	0.3	0.32	0	0.35	0	0.35
Ebf1	0	0	0	0	0	0	0	0	0	0	0	0	0	0	0	0	0	0	0	0	0	0	0	0	0	0	0	0	0	0	0	0	0	0	0	0	0	0	0	0	0	0	0	0	0	0	0	0	0
Ebf2	0	0.24	0	0	0	0.24	0.24	0.29	0.14	0.22	0.14	0	0.2	0.17	0	0.27	0.25	0.16	0.19	0.2	0	0.19	0	0.23	0	0	0	0	0	0.26	0.25	0.27	0	0	0	0.01	0.27	0.3	0	0	0.2	0.23	0.25	0.25	0.28	0	0.31	0	0.32
Ebf3	0	0	0	0	0	0	0	0	0	0	0	0	0	0	0	0	0	0	0	0	0	0	0	0	0	0	0	0	0	0	0	0	0	0	0	0	0	0	0	0	0	0	0	0	0	0	0	0	0
Egr1	0	0	0	0	0	0	0.01	0.01	0	0	0	0	0	0	0	0	0	0	0	0	0	0	0	0	0	0	0	0	0	0.01	0.01	0.01	0	0.01	0	0	0.11	0.12	0	0	0.06	0.07	0.09	0.1	0.11	0	0.12	0	0.14
Egr2	0	0.86	0	0	0	0.25	0.89	0.92	0.15	0.21	0.14	0	0.22	0.16	0	0.06	0.26	0.19	0.17	0.2	0	0.19	0	0.24	0	0	0	0	0	0.39	0.42	0.43	0	0.27	0	0.11	0	1	0	0	0.25	0.26	0.3	0.31	0.31	0	0.34	0	0.37
Egr3	0	0.9	0	0	0	0.26	0.92	0.95	0.17	0.2	0.18	0	0.24	0.17	0	0.08	0.29	0.2	0.2	0.22	0	0.19	0	0.23	0	0	0	0	0	0.42	0.42	0.44	0	0.3	0	0.12	1	0	0	0	0.25	0.26	0.29	0.31	0.32	0	0.33	0	0.36
Egr4	0	0	0	0	0	0	0	0	0	0	0	0	0	0	0	0	0	0	0	0	0	0	0	0	0	0	0	0	0	0	0	0	0	0	0	0	0	0	0	0	0	0	0	0	0	0	0	0	0
Elf1	0	0	0	0	0	0	0	0	0	0	0	0	0	0	0	0	0	0	0	0	0	0	0	0	0	0	0	0	0	0	0	0	0	0	0	0	0	0	0	0	0	0	0	0	0	0	0	0	0
Elf2	0	0.24	0	0	0	0.24	0.23	0.26	0.12	0.19	0.11	0	0.15	0.11	0	0.04	0.03	0.17	0.18	0.19	0	0.13	0	0.13	0	0	0	0	0	0.22	0.25	0.24	0	0.2	0	0.06	0.25	0.25	0	0	0	0.7	0.72	0.73	0.75	0	0.82	0	0.82
Elf4	0	0.27	0	0	0	0.26	0.27	0.29	0.13	0.21	0.12	0	0.17	0.14	0	0.04	0.03	0.18	0.19	0.2	0	0.14	0	0.14	0	0	0	0	0	0.24	0.24	0.25	0	0.23	0	0.07	0.26	0.26	0	0	0.7	0	0.73	0.76	0.77	0	0.79	0	0.82
Elk1	0	0.3	0	0	0	0.27	0.29	0.29	0.13	0.23	0.13	0	0.19	0.14	0	0.06	0.05	0.19	0.2	0.21	0	0.16	0	0.16	0	0	0	0	0	0.28	0.28	0.29	0	0.25	0	0.09	0.3	0.29	0	0	0.72	0.73	0	0.77	0.77	0	0.8	0	0.83
Elk3	0	0.28	0	0	0	0.29	0.31	0.32	0.14	0.24	0.16	0	0.19	0.15	0	0.06	0.06	0.2	0.22	0.24	0	0.18	0	0.16	0	0	0	0	0	0.29	0.27	0.3	0	0.25	0	0.1	0.31	0.31	0	0	0.73	0.76	0.77	0	0.75	0	0.79	0	0.83
Elk4	0	0.33	0	0	0	0.29	0.32	0.36	0.16	0.27	0.16	0	0.22	0.18	0	0.08	0.06	0.25	0.27	0.24	0	0.19	0	0.17	0	0	0	0	0	0.3	0.32	0.32	0	0.28	0	0.11	0.31	0.32	0	0	0.75	0.77	0.77	0.75	0	0	0.79	0	0.82
Ep300	0	0	0	0	0	0	0	0	0	0	0	0	0	0	0	0	0	0	0	0	0	0	0	0	0	0	0	0	0	0	0	0	0	0	0	0	0	0	0	0	0	0	0	0	0	0	0	0	0
Erg	0	0.34	0	0	0	0.31	0.35	0.36	0.17	0.27	0.17	0	0.24	0.18	0	0.09	0.08	0.26	0.29	0.29	0	0.24	0	0.2	0	0	0	0	0	0.32	0.33	0.35	0	0.31	0	0.12	0.34	0.33	0	0	0.82	0.79	0.8	0.79	0.79	0	0	0	0.84
Esr1	0	0	0	0	0	0	0	0	0	0	0	0	0	0	0	0	0	0	0	0	0	0	0	0	0	0	0	0	0	0	0	0	0	0	0	0	0	0	0	0	0	0	0	0	0	0	0	0	0
Ets1	0	0.39	0	0	0	0.36	0.38	0.38	0.18	0.29	0.18	0	0.26	0.19	0	0.1	0.08	0.28	0.31	0.31	0	0.23	0	0.21	0	0	0	0	0	0.35	0.34	0.35	0	0.32	0	0.14	0.37	0.36	0	0	0.82	0.82	0.83	0.83	0.82	0	0.84	0	0
Ets2	0	0.37	0	0	0	0.35	0.44	0.4	0.2	0.33	0.22	0	0.27	0.21	0	0.1	0.09	0.3	0.32	0.32	0	0.24	0	0.24	0	0	0	0	0	0.35	0.35	0.39	0	0.35	0	0.15	0.37	0.4	0	0	0.85	0.86	0.85	0.85	0.84	0	0.84	0	0.85
Etv4	0	0.38	0	0	0	0.38	0.46	0.44	0.22	0.35	0.23	0	0.3	0.2	0	0.12	0.12	0.33	0.33	0.33	0	0.26	0	0.24	0	0	0	0	0	0.38	0.4	0.42	0	0.36	0	0.17	0.43	0.4	0	0	0.89	0.88	0.9	0.88	0.88	0	0.88	0	0.87
Etv6	0	0.44	0	0	0	0.45	0.43	0.45	0.22	0.36	0.27	0	0.31	0.23	0	0.14	0.14	0.34	0.36	0.37	0	0.29	0	0.27	0	0	0	0	0	0.39	0.43	0.42	0	0.39	0	0.17	0.43	0.47	0	0	0.92	0.9	0.92	0.9	0.91	0	0.91	0	0.91
Fli1	0	0.46	0	0	0	0.44	0.46	0.49	0.26	0.39	0.26	0	0.35	0.26	0	0.16	0.15	0.4	0.39	0.4	0	0.31	0	0.27	0	0	0	0	0	0.43	0.46	0.43	0	0.42	0	0.21	0.45	0.47	0	0	0.93	0.93	0.94	0.94	0.93	0	0.93	0	0.94
Fos	0	0.01	0	0	0	0	0.01	0.01	0	0	0	0	0	0.01	0	0	0	0	0	0	0	0	0	0	0	0	0	0	0	0.01	0.01	0.02	0	0.02	0	0.01	0.01	0.01	0	0	0.01	0.01	0.01	0.01	0.01	0	0.01	0	0.01
Fosb	0	0.27	0	0	0	0.42	0.3	0.33	0.17	0.41	0.68	0	0.22	0.18	0	0.2	0.1	0.12	0.1	0.14	0	0.21	0	0.08	0	0	0	0	0	0.32	0.33	0.34	0	0.2	0	0.05	0.25	0.3	0	0	0.19	0.2	0.19	0.21	0.21	0	0.21	0	0.23
Fosl1	0	0.31	0	0	0	0.46	0.34	0.35	0.19	0.4	0.7	0	0.26	0.2	0	0.21	0.11	0.15	0.13	0.13	0	0.23	0	0.1	0	0	0	0	0	0.33	0.37	0.36	0	0.22	0	0.07	0.28	0.3	0	0	0.18	0.22	0.21	0.22	0.23	0	0.25	0	0.24
Fosl2	0	0.33	0	0	0	0.49	0.38	0.36	0.2	0.45	0.71	0	0.25	0.19	0	0.23	0.12	0.16	0.17	0.14	0	0.25	0	0.11	0	0	0	0	0	0.37	0.36	0.38	0	0.26	0	0.08	0.3	0.3	0	0	0.2	0.21	0.23	0.23	0.23	0	0.25	0	0.27
Foxa1	0	0	0	0	0	0	0	0	0	0	0	0	0	0	0	0	0	0	0	0	0	0	0	0	0	0	0	0	0	0	0	0	0	0	0	0	0	0	0	0	0	0	0	0	0	0	0	0	0
Foxa2	0	0	0	0	0	0	0	0	0	0	0	0	0	0	0	0	0	0	0	0	0	0	0	0	0	0	0	0	0	0	0	0	0	0	0	0	0	0	0	0	0	0	0	0	0	0	0	0	0
Foxj2	0	0	0	0	0	0	0	0	0	0	0	0	0	0	0	0	0	0	0	0	0	0	0	0	0	0	0	0	0	0	0	0	0	0	0	0	0	0	0	0	0	0	0	0	0	0	0	0	0
Foxp1	0	0	0	0	0	0	0	0	0	0	0	0	0	0	0	0	0	0	0	0	0	0	0	0	0	0	0	0	0	0	0	0	0	0	0	0	0	0	0	0	0	0	0	0	0	0	0	0	0
Gabpa	0	0.5	0	0	0	0.47	0.51	0.52	0.26	0.43	0.3	0	0.36	0.29	0	0.17	0.16	0.39	0.42	0.42	0	0.34	0	0.3	0	0	0	0	0	0.44	0.46	0.49	0	0.44	0	0.22	0.48	0.48	0	0	0.96	0.97	0.96	0.96	0.97	0	0.98	0	0.96
Gabpb1	0	0.36	0	0	0	0.47	0.37	0.4	0.18	0.38	0.2	0	0.26	0.2	0	0.1	0.09	0.31	0.31	0.29	0	0.32	0	0.18	0	0	0	0	0	0.4	0.4	0.42	0	0.36	0	0.11	0.36	0.38	0	0	0.68	0.73	0.73	0.75	0.79	0	0.81	0	0.84
Gata1	0	0.03	0	0	0	0.01	0.05	0.04	0.03	0.01	0.01	0	0.05	0.03	0	0.01	0.02	0.01	0.02	0.02	0	0.02	0	0.02	0	0	0	0	0	0.06	0.07	0.06	0	0.1	0	0.02	0.09	0.07	0	0	0.06	0.06	0.07	0.07	0.07	0	0.07	0	0.07
Gata2	0	0.94	0	0	0	0.02	0.98	1	0.1	0.02	0.1	0	0.13	0.12	0	0.03	0.04	0.11	0.13	0.12	0	0.24	0	0.34	0	0	0	0	0	0.21	0.2	0.24	0	0.25	0	0.24	0.22	0.24	0	0	0.2	0.17	0.2	0.21	0.22	0	0.23	0	0.23
Gata3	0	0	0	0	0	0	0.01	0.01	0	0	0	0	0	0	0	0	0	0	0	0	0	0	0	0.01	0	0	0	0	0	0.02	0.02	0.02	0	0.03	0	0	0.02	0.02	0	0	0.02	0.03	0.03	0.02	0.03	0	0.04	0	0.04
Gata6	0	0	0	0	0	0	0	0	0	0	0	0	0	0	0	0	0	0	0	0	0	0	0	0	0	0	0	0	0	0	0	0	0	0	0	0	0	0	0	0	0	0	0	0	0	0	0	0	0
Gfi1	0	0	0	0	0	0	0	0	0	0	0	0	0	0	0	0	0	0	0	0	0	0	0	0	0	0	0	0	0	0	0	0	0	0	0	0	0	0	0	0	0	0	0	0	0	0	0	0	0
Gfi1b	0	0.01	0	0	0	0	0.02	0.02	0	0	0.03	0	0.01	0	0	0	0	0	0	0	0	0.01	0	0	0	0	0	0	0	0.02	0.02	0.02	0	0.03	0	0.01	0.03	0.04	0	0	0.01	0.01	0.01	0.01	0.01	0	0.01	0	0.01
Gli1	0	0	0	0	0	0	0	0	0	0	0	0	0	0	0	0	0	0	0	0	0	0	0	0	0	0	0	0	0	0	0	0	0	0	0	0	0	0	0	0	0	0	0	0	0	0	0	0	0
Gli2	0	0.27	0	0	0	0.07	0.3	0.28	0.16	0.06	0.09	0	0.19	0.16	0	0.07	0.07	0.91	0.94	0.97	0	0.22	0	0.05	0	0	0	0	0	0.3	0.29	0.32	0	0.25	0	0.05	0.28	0.29	0	0	0.19	0.21	0.2	0.2	0.21	0	0.2	0	0.23
Gli3	0	0.31	0	0	0	0.08	0.31	0.33	0.15	0.07	0.09	0	0.2	0.16	0	0.1	0.09	0.95	0.97	1	0	0.26	0	0.07	0	0	0	0	0	0.33	0.36	0.34	0	0.27	0	0.07	0.29	0.3	0	0	0.22	0.22	0.23	0.24	0.23	0	0.24	0	0.26
Glis1	0	0	0	0	0	0	0	0	0	0	0	0	0	0	0	0	0	0	0	0	0	0	0	0	0	0	0	0	0	0	0	0	0	0	0	0	0	0	0	0	0	0	0	0	0	0	0	0	0
Hand1	0	0.25	0	0	0	0.07	0.27	0.28	0.61	0.06	0.16	0	0.58	0.61	0	0.09	0.09	0.18	0.19	0.19	0	0.21	0	0.04	0	0	0	0	0	0.19	0.2	0.21	0	0.2	0	0.03	0.19	0.19	0	0	0.16	0.15	0.18	0.18	0.17	0	0.19	0	0.2
Hand2	0	0.26	0	0	0	0.09	0.28	0.3	0.59	0.06	0.17	0	0.63	0.6	0	0.11	0.09	0.2	0.19	0.2	0	0.24	0	0.04	0	0	0	0	0	0.19	0.21	0.22	0	0.2	0	0.03	0.19	0.21	0	0	0.16	0.18	0.19	0.18	0.2	0	0.21	0	0.2
Hic1	0	0	0	0	0	0	0	0	0	0	0	0	0	0	0	0	0	0	0	0	0	0	0	0	0	0	0	0	0	0	0	0	0	0	0	0	0	0	0	0	0	0	0	0	0	0	0	0	0
Hif1a	0	0	0	0	0	0	0	0	0	0	0	0	0	0	0	0	0	0	0	0	0	0	0	0	0	0	0	0	0	0	0	0	0	0	0	0	0	0	0	0	0	0	0	0	0	0	0	0	0
Hlf	0	0	0	0	0	0	0	0	0	0	0	0	0	0	0	0	0	0	0	0	0	0	0	0	0	0	0	0	0	0	0	0	0	0	0	0	0	0	0	0	0	0	0	0	0	0	0	0	0
Hltf	0	0	0	0	0	0	0	0	0	0	0	0	0	0	0	0	0	0	0	0	0	0	0	0	0	0	0	0	0	0	0	0	0	0	0	0	0	0	0	0	0	0	0	0	0	0	0	0	0
Hnf1a	0	0.03	0	0	0	0.03	0.04	0.04	0.02	0.02	0	0	0.04	0.03	0	0.01	0.02	0.05	0.05	0.05	0	0.01	0	0.03	0	0	0	0	0	0.08	0.1	0.09	0	0.07	0	0.01	0.08	0.08	0	0	0.06	0.05	0.06	0.06	0.07	0	0.08	0	0.08
Hnf1b	0	0	0	0	0	0	0	0	0	0	0	0	0	0	0	0	0	0	0	0	0	0	0	0	0	0	0	0	0	0	0	0	0	0	0	0	0	0	0	0	0	0	0	0	0	0	0	0	0
Hnf4a	0	0	0	0	0	0	0	0	0	0	0	0	0	0	0	0	0	0	0	0	0	0	0	0	0	0	0	0	0	0	0	0	0	0	0	0	0	0	0	0	0	0	0	0	0	0	0	0	0
Hnf4g	0	0.38	0	0	0	0.28	0.39	0.39	0.17	0.22	0.18	0	0.21	0.16	0	0.1	0.07	0.21	0.23	0.23	0	0.22	0	0.25	0	0	0	0	0	0.31	0.31	0.32	0	0.44	0	0.13	0.39	0.41	0	0	0.21	0.22	0.22	0.21	0.24	0	0.25	0	0.25
Hoxa5	0	0	0	0	0	0	0	0	0	0	0	0	0	0	0	0	0	0	0	0	0	0	0	0	0	0	0	0	0	0	0	0	0	0	0	0	0	0	0	0	0	0	0	0	0	0	0	0	0
Hoxa7	0	0	0	0	0	0	0	0	0	0	0	0	0	0	0	0	0	0	0	0	0	0	0	0	0	0	0	0	0	0	0	0	0	0	0	0	0	0	0	0	0	0	0	0	0	0	0	0	0
Hoxa9	0	0.03	0	0	0	0.03	0.05	0.05	0.02	0.02	0.01	0	0.03	0.02	0	0.03	0.03	0.06	0.08	0.07	0	0.02	0	0.02	0	0	0	0	0	0.09	0.1	0.09	0	0.09	0	0.03	0.08	0.08	0	0	0.09	0.1	0.1	0.1	0.09	0	0.1	0	0.11
Hsf1	0	0	0	0	0	0	0	0	0	0	0	0	0	0	0	0	0	0	0	0	0	0	0	0	0	0	0	0	0	0	0	0	0	0	0	0	0	0	0	0	0	0	0	0	0	0	0	0	0
Ikzf1	0	0	0	0	0	0	0	0	0	0	0	0	0	0	0	0	0	0	0	0	0	0	0	0	0	0	0	0	0	0	0	0	0	0	0	0	0	0	0	0	0	0	0	0	0	0	0	0	0
Irf1	0	0	0	0	0	0	0	0	0	0	0	0	0	0	0	0	0	0	0	0	0	0	0	0	0	0	0	0	0	0	0	0	0	0	0	0	0	0	0	0	0	0	0	0	0	0	0	0	0
Irf2	0	0.29	0	0	0	0.4	0.31	0.32	0.11	0.09	0.15	0	0.19	0.13	0	0.13	0.11	0.14	0.15	0.15	0	0.16	0	0.31	0	0	0	0	0	0.38	0.38	0.41	0	0.32	0	0.2	0.28	0.25	0	0	0.17	0.16	0.21	0.18	0.21	0	0.24	0	0.22
Irf3	0	0.33	0	0	0	0.45	0.34	0.33	0.14	0.1	0.19	0	0.19	0.14	0	0.15	0.13	0.16	0.18	0.19	0	0.19	0	0.31	0	0	0	0	0	0.39	0.41	0.43	0	0.32	0	0.2	0.28	0.3	0	0	0.2	0.21	0.22	0.21	0.23	0	0.23	0	0.23
Irf4	0	0.31	0	0	0	0.46	0.36	0.38	0.14	0.09	0.21	0	0.19	0.17	0	0.15	0.14	0.18	0.18	0.19	0	0.18	0	0.33	0	0	0	0	0	0.41	0.44	0.46	0	0.38	0	0.23	0.31	0.29	0	0	0.2	0.24	0.23	0.21	0.24	0	0.25	0	0.27
Irf5	0	0.34	0	0	0	0.48	0.36	0.39	0.15	0.11	0.25	0	0.21	0.17	0	0.17	0.15	0.18	0.2	0.2	0	0.22	0	0.35	0	0	0	0	0	0.43	0.44	0.47	0	0.38	0	0.25	0.32	0.32	0	0	0.24	0.24	0.24	0.27	0.25	0	0.27	0	0.28
Irf6	0	0.4	0	0	0	0.49	0.4	0.39	0.16	0.13	0.24	0	0.25	0.18	0	0.19	0.16	0.21	0.22	0.22	0	0.23	0	0.38	0	0	0	0	0	0.48	0.47	0.51	0	0.39	0	0.25	0.34	0.35	0	0	0.24	0.24	0.24	0.28	0.29	0	0.3	0	0.3
Irf7	0	0.4	0	0	0	0.5	0.43	0.45	0.18	0.13	0.26	0	0.24	0.19	0	0.2	0.18	0.25	0.23	0.24	0	0.24	0	0.38	0	0	0	0	0	0.47	0.52	0.51	0	0.43	0	0.25	0.37	0.38	0	0	0.26	0.26	0.27	0.27	0.29	0	0.3	0	0.32
Irf8	0	0	0	0	0	0	0	0	0	0	0	0	0	0	0	0	0	0	0	0	0	0	0	0	0	0	0	0	0	0	0	0	0	0	0	0	0	0	0	0	0	0	0	0	0	0	0	0	0
Jun	0	0.33	0	0	0	0.51	0.37	0.39	0.22	0.48	0.75	0	0.29	0.23	0	0.24	0.15	0.19	0.19	0.2	0	0.29	0	0.14	0	0	0	0	0	0.38	0.4	0.43	0	0.28	0	0.1	0.33	0.3	0	0	0.24	0.22	0.26	0.25	0.27	0	0.28	0	0.3
Junb	0	0.39	0	0	0	0.51	0.39	0.41	0.25	0.48	0.77	0	0.33	0.23	0	0.26	0.16	0.2	0.19	0.21	0	0.28	0	0.16	0	0	0	0	0	0.43	0.41	0.44	0	0.29	0	0.1	0.34	0.37	0	0	0.25	0.28	0.27	0.28	0.29	0	0.29	0	0.29
Jund	0	0	0	0	0	0	0	0	0	0	0	0	0	0	0	0	0	0	0	0	0	0	0	0	0	0	0	0	0	0	0	0	0	0	0	0	0	0	0	0	0	0	0	0	0	0	0	0	0
Lef1	0	0	0	0	0	0	0	0	0	0	0	0	0	0	0	0	0	0	0	0	0	0	0	0	0	0	0	0	0	0	0	0	0	0	0	0	0	0	0	0	0	0	0	0	0	0	0	0	0
Lhx3	0	0	0	0	0	0	0	0	0	0	0	0	0	0	0	0	0	0	0	0	0	0	0	0	0	0	0	0	0	0	0	0	0	0	0	0	0	0	0	0	0	0	0	0	0	0	0	0	0
Lmo2	0	0	0	0	0	0	0	0	0	0	0	0	0	0	0	0	0	0	0	0	0	0	0	0	0	0	0	0	0	0	0	0	0	0	0	0	0	0	0	0	0	0	0	0	0	0	0	0	0
Maf	0	0.16	0	0	0	0.03	0.18	0.18	0.13	0.03	0.8	0	0.19	0.14	0	0.02	0.02	0.11	0.13	0.12	0	0.29	0	0.02	0	0	0	0	0	0.15	0.15	0.18	0	0.19	0	0.02	0.16	0.18	0	0	0.15	0.13	0.15	0.15	0.16	0	0.15	0	0.16
Mafb	0	0.18	0	0	0	0.03	0.19	0.18	0.15	0.03	0.82	0	0.2	0.16	0	0.03	0.03	0.11	0.13	0.14	0	0.31	0	0.02	0	0	0	0	0	0.17	0.18	0.18	0	0.21	0	0.03	0.19	0.2	0	0	0.15	0.15	0.17	0.16	0.17	0	0.17	0	0.2
Maff	0	0.18	0	0	0	0.04	0.2	0.21	0.16	0.04	0.86	0	0.22	0.17	0	0.04	0.04	0.14	0.14	0.17	0	0.35	0	0.02	0	0	0	0	0	0.18	0.18	0.2	0	0.23	0	0.04	0.21	0.23	0	0	0.17	0.16	0.17	0.19	0.18	0	0.18	0	0.2
Mafg	0	0.21	0	0	0	0.05	0.2	0.23	0.18	0.06	0.91	0	0.26	0.19	0	0.04	0.04	0.16	0.14	0.14	0	0.37	0	0.03	0	0	0	0	0	0.19	0.2	0.21	0	0.24	0	0.04	0.21	0.23	0	0	0.17	0.18	0.19	0.17	0.2	0	0.21	0	0.21
Mafk	0	0.21	0	0	0	0.06	0.24	0.25	0.19	0.06	0.91	0	0.27	0.18	0	0.05	0.05	0.17	0.16	0.16	0	0.4	0	0.03	0	0	0	0	0	0.22	0.22	0.23	0	0.24	0	0.04	0.23	0.24	0	0	0.19	0.19	0.2	0.21	0.22	0	0.23	0	0.24
Max	0	0.29	0	0	0	0.1	0.3	0.31	0.65	0.08	0.18	0	0.63	0.63	0	0.12	0.12	0.2	0.21	0.22	0	0.24	0	0.06	0	0	0	0	0	0.24	0.24	0.24	0	0.24	0	0.04	0.21	0.21	0	0	0.18	0.17	0.19	0.2	0.19	0	0.2	0	0.2
Maz	0	0	0	0	0	0	0	0	0	0	0	0	0	0	0	0	0	0	0	0	0	0	0	0	0	0	0	0	0	0	0	0	0	0	0	0	0	0	0	0	0	0	0	0	0	0	0	0	0
Mecom	0	0	0	0	0	0	0	0	0	0	0	0	0	0	0	0	0	0	0	0	0	0	0	0	0	0	0	0	0	0	0	0	0	0	0	0	0	0	0	0	0	0	0	0	0	0	0	0	0
Mef2a	0	0	0	0	0	0	0	0	0	0	0	0	0	0	0	0	0	0	0	0	0	0	0	0	0	0	0	0	0	0	0	0	0	0	0	0	0	0	0	0	0	0	0	0	0	0	0	0	0
Meis1	0	0	0	0	0	0	0	0	0	0	0	0	0	0	0	0	0	0	0	0	0	0	0	0	0	0	0	0	0	0	0	0	0	0	0	0	0	0	0	0	0	0	0	0	0	0	0	0	0
Mitf	0	0.29	0	0	0	0.11	0.31	0.33	0.64	0.08	0.19	0	0.66	0.65	0	0.12	0.12	0.23	0.22	0.24	0	0.26	0	0.07	0	0	0	0	0	0.23	0.25	0.26	0	0.23	0	0.06	0.24	0.23	0	0	0.2	0.19	0.22	0.21	0.23	0	0.22	0	0.23
Mtf1	0	0	0	0	0	0	0	0	0	0	0	0	0	0	0	0	0	0	0	0	0	0	0	0	0	0	0	0	0	0	0	0	0	0	0	0	0	0	0	0	0	0	0	0	0	0	0	0	0
Mxd1	0	0.32	0	0	0	0.09	0.35	0.35	0.7	0.09	0.21	0	0.67	0.67	0	0.11	0.13	0.24	0.24	0.25	0	0.27	0	0.07	0	0	0	0	0	0.25	0.25	0.26	0	0.28	0	0.06	0.25	0.26	0	0	0.2	0.22	0.23	0.22	0.23	0	0.24	0	0.24
Mxd3	0	0.33	0	0	0	0.12	0.36	0.35	0.69	0.09	0.2	0	0.67	0.7	0	0.12	0.13	0.26	0.25	0.27	0	0.3	0	0.07	0	0	0	0	0	0.25	0.27	0.26	0	0.26	0	0.05	0.24	0.27	0	0	0.22	0.21	0.23	0.24	0.24	0	0.25	0	0.25
Mxd4	0	0.37	0	0	0	0.1	0.37	0.4	0.71	0.1	0.24	0	0.72	0.73	0	0.16	0.13	0.27	0.29	0.28	0	0.31	0	0.07	0	0	0	0	0	0.24	0.28	0.28	0	0.26	0	0.07	0.28	0.28	0	0	0.23	0.22	0.25	0.25	0.27	0	0.25	0	0.29
Mxi1	0	0.38	0	0	0	0.12	0.39	0.41	0.72	0.1	0.25	0	0.75	0.76	0	0.15	0.17	0.29	0.31	0.28	0	0.33	0	0.08	0	0	0	0	0	0.29	0.3	0.31	0	0.29	0	0.07	0.3	0.31	0	0	0.24	0.25	0.27	0.27	0.26	0	0.27	0	0.27
Myb	0	0	0	0	0	0	0	0	0	0	0	0	0	0	0	0	0	0	0	0	0	0	0	0	0	0	0	0	0	0	0	0	0	0	0	0	0	0	0	0	0	0	0	0	0	0	0	0	0
Myc	0	0.39	0	0	0	0.12	0.4	0.44	0.77	0.11	0.28	0	0.78	0.76	0	0.16	0.14	0.28	0.32	0.32	0	0.33	0	0.09	0	0	0	0	0	0.29	0.3	0.31	0	0.32	0	0.09	0.29	0.3	0	0	0.24	0.25	0.24	0.27	0.26	0	0.29	0	0.31
Mycn	0	0.43	0	0	0	0.14	0.44	0.45	0.8	0.1	0.3	0	0.8	0.8	0	0.17	0.16	0.32	0.31	0.33	0	0.39	0	0.09	0	0	0	0	0	0.32	0.32	0.32	0	0.32	0	0.07	0.31	0.32	0	0	0.25	0.26	0.27	0.27	0.31	0	0.29	0	0.32
Myf5	0	0.43	0	0	0	0.14	0.47	0.49	0.82	0.12	0.32	0	0.82	0.81	0	0.18	0.18	0.36	0.33	0.37	0	0.38	0	0.09	0	0	0	0	0	0.31	0.35	0.35	0	0.35	0	0.08	0.33	0.33	0	0	0.26	0.3	0.3	0.3	0.32	0	0.33	0	0.32
Myf6	0	0.39	0	0	0	0.05	0.39	0.41	0.56	0.05	0.25	0	0.63	0.58	0	0.09	0.1	0.24	0.25	0.26	0	0.32	0	0.06	0	0	0	0	0	0.28	0.3	0.3	0	0.31	0	0.06	0.28	0.27	0	0	0.26	0.27	0.26	0.26	0.28	0	0.31	0	0.32
Myod1	0	0.82	0	0	0	0.03	0.86	0.88	0.49	0.03	0.18	0	0.62	0.52	0	0.05	0.06	0.34	0.37	0.41	0	0.33	0	0.03	0	0	0	0	0	0.29	0.29	0.29	0	0.37	0	0.03	0.41	0.4	0	0	0.23	0.26	0.27	0.28	0.29	0	0.31	0	0.32
Myog	0	0.86	0	0	0	0.03	0.88	0.91	0.52	0.03	0.2	0	0.65	0.57	0	0.07	0.07	0.38	0.41	0.41	0	0.34	0	0.03	0	0	0	0	0	0.28	0.29	0.3	0	0.36	0	0.03	0.43	0.44	0	0	0.29	0.27	0.28	0.3	0.3	0	0.32	0	0.32
Nf1	0	0.16	0	0	0	0.05	0.17	0.17	0.06	0.04	0.02	0	0.1	0.06	0	0.05	0.04	0.13	0.14	0.14	0	0.06	0	0.05	0	0	0	0	0	0.24	0.27	0.25	0	0.13	0	0.06	0.16	0.16	0	0	0.11	0.1	0.12	0.11	0.12	0	0.12	0	0.13
Nfatc1	0	0	0	0	0	0	0	0	0	0	0	0	0	0	0	0	0	0	0	0	0	0	0	0	0	0	0	0	0	0	0	0	0	0	0	0	0	0	0	0	0	0	0	0	0	0	0	0	0
Nfatc2	0	0.25	0	0	0	0.06	0.28	0.3	0.12	0.05	0.09	0	0.18	0.13	0	0.07	0.38	0.07	0.07	0.08	0	0.09	0	0.05	0	0	0	0	0	0.29	0.29	0.29	0	0.3	0	0.05	0.29	0.3	0	0	0.19	0.2	0.2	0.19	0.19	0	0.2	0	0.21
Nfatc3	0	0.28	0	0	0	0.07	0.32	0.29	0.14	0.06	0.11	0	0.19	0.15	0	0.06	0.41	0.08	0.08	0.09	0	0.1	0	0.07	0	0	0	0	0	0.31	0.32	0.31	0	0.3	0	0.06	0.31	0.31	0	0	0.2	0.19	0.23	0.21	0.21	0	0.23	0	0.26
Nfatc4	0.01	0	0	0	0	0	0	0	0	0	0	0	0	0	0	0	0	0	0	0	0	0	0	0	0	0	0	0	0	0	0	0	0	0	0	0	0	0	0	0	0	0	0	0	0	0	0	0	0
Nfe2	0	0.22	0	0	0	0.06	0.25	0.28	0.21	0.07	0.93	0	0.3	0.23	0	0.07	0.06	0.19	0.18	0.2	0	0.4	0	0.06	0	0	0	0	0	0.23	0.23	0.25	0	0.29	0	0.05	0.25	0.25	0	0	0.22	0.21	0.22	0.23	0.26	0	0.23	0	0.26
Nfe2l1	0	0.25	0	0	0	0.07	0.28	0.26	0.24	0.07	0.96	0	0.32	0.24	0	0.07	0.08	0.19	0.19	0.22	0	0.44	0	0.04	0	0	0	0	0	0.23	0.25	0.25	0	0.28	0	0.06	0.26	0.29	0	0	0.21	0.23	0.22	0.25	0.25	0	0.25	0	0.29
Nfe2l2	0	0.27	0	0	0	0.07	0.29	0.28	0.25	0.08	0.99	0	0.31	0.24	0	0.08	0.09	0.22	0.22	0.22	0	0.44	0	0.04	0	0	0	0	0	0.25	0.25	0.25	0	0.3	0	0.06	0.3	0.29	0	0	0.23	0.25	0.24	0.25	0.25	0	0.29	0	0.29
Nfe2l3	0	0.05	0	0	0	0.02	0.07	0.07	0.02	0.03	0.01	0	0.03	0.02	0	0.03	0.02	0.04	0.04	0.03	0	0.03	0	0.03	0	0	0	0	0	0.12	0.14	0.14	0	0.09	0	0.03	0.08	0.07	0	0	0.08	0.06	0.09	0.08	0.07	0	0.09	0	0.09
Nfia	0	0.01	0	0	0	0	0.02	0.01	0.01	0	0	0	0.02	0.01	0	0.01	0.01	0.04	0.04	0.03	0	0.01	0	0.01	0	0	0	0	0	0.01	0.02	0.01	0	0.07	0	0.01	0.03	0.03	0	0	0.04	0.04	0.04	0.05	0.06	0	0.05	0	0.07
Nfib	0	0.01	0	0	0	0.01	0.02	0.02	0.02	0	0.02	0	0.03	0.02	0	0.01	0.02	0.04	0.03	0.04	0	0.01	0	0.01	0	0	0	0	0	0.06	0.05	0.05	0	0.05	0	0.01	0.05	0.05	0	0	0.05	0.05	0.06	0.06	0.06	0	0.07	0	0.07
Nfic	0	0.01	0	0	0	0.01	0.03	0.03	0.02	0	0.03	0	0.04	0.03	0	0.02	0.01	0.05	0.05	0.06	0	0.01	0	0.01	0	0	0	0	0	0.05	0.07	0.07	0	0.06	0	0.02	0.07	0.08	0	0	0.08	0.06	0.08	0.07	0.08	0	0.07	0	0.09
Nfil3	0.01	0	0.01	0.01	0	0	0	0	0	0	0	0	0	0	0	0	0	0	0	0	0	0	0	0	0	0	0	0	0	0	0	0	0	0	0	0	0	0	0	0	0	0	0	0	0	0	0	0	0
Nfix	0.01	0.07	0	0.01	0	0.04	0.07	0.08	0.04	0.04	0.04	0	0.05	0.06	0	0.05	0.04	0.17	0.16	0.16	0	0.05	0	0.05	0	0	0	0	0	0.12	0.12	0.14	0	0.1	0	0.05	0.13	0.14	0	0	0.07	0.08	0.1	0.09	0.08	0	0.09	0	0.1
Nfkb1	0.01	0.01	0	0	0	0.01	0.02	0.01	0.03	0.01	0	0	0.06	0.05	0	0.01	0.01	0	0.01	0.01	0	0.01	0	0.01	0	0	0	0	0	0.03	0.04	0.04	0	0.08	0	0.01	0.03	0.03	0	0	0.05	0.06	0.08	0.08	0.07	0	0.06	0	0.07
Nfkb2	0	0.21	0.01	0.01	0	0.14	0.23	0.25	0.15	0.14	0.09	0	0.21	0.15	0	0.14	0.45	0.18	0.2	0.2	0	0.27	0	0.11	0	0	0	0	0	0.32	0.35	0.37	0	0.34	0	0.11	0.33	0.33	0	0	0.25	0.26	0.28	0.27	0.31	0	0.31	0	0.31
Nfya	0.01	0	0.01	0	0	0	0	0	0	0	0	0	0	0	0	0	0	0	0	0	0	0	0	0	0	0	0	0	0	0	0	0	0	0	0	0	0	0	0	0	0	0	0	0	0	0	0	0	0
Nfyb	0	0.24	0	0	0	0.08	0.31	0.28	0.15	0.48	0.16	0	0.2	0.16	0	0.11	0.1	0.19	0.18	0.19	0	0.19	0	0.08	0	0	0	0	0	0.29	0.29	0.32	0	0.3	0	0.08	0.31	0.32	0	0	0.22	0.21	0.23	0.23	0.24	0	0.26	0	0.28
Nfyc	0.01	0	0	0	0.01	0	0	0	0	0	0	0	0	0	0	0	0	0	0	0	0	0	0	0	0	0	0	0	0	0	0	0	0	0	0	0	0	0	0	0	0	0	0	0	0	0	0	0	0
Nhlh1	0.01	0.48	0.01	0.01	0.01	0.16	0.51	0.53	0.85	0.14	0.33	0	0.85	0.85	0	0.18	0.19	0.35	0.38	0.38	0	0.4	0	0.11	0	0	0	0	0	0.36	0.37	0.37	0	0.37	0	0.09	0.37	0.38	0	0	0.3	0.3	0.32	0.33	0.32	0	0.34	0	0.39
Nkx2-1	0.01	0	0	0	0	0	0	0	0	0	0	0.01	0	0	0	0	0	0	0	0	0	0	0	0	0	0	0	0	0	0	0	0	0	0	0	0	0	0	0	0	0	0	0	0	0	0	0	0	0
Nkx2-2	0.01	0	0.01	0.01	0	0	0	0	0	0	0	0	0	0	0	0	0	0	0	0	0	0	0	0	0	0	0	0	0	0	0	0	0	0	0	0	0	0	0	0	0	0	0	0	0	0	0	0	0
Nkx2-5	0.01	0	0.01	0.01	0	0	0	0	0	0	0	0	0	0	0.01	0	0	0	0	0	0	0	0	0	0	0	0	0	0	0.01	0	0	0	0	0	0	0	0	0	0	0	0	0	0	0	0	0	0	0
Nkx3-1	0.01	0	0.01	0.01	0.01	0	0	0	0	0	0	0	0	0	0	0	0	0	0	0	0.01	0	0	0	0	0	0	0	0	0	0	0	0	0	0	0	0	0	0	0	0	0	0	0	0	0	0	0	0
Nobox	0.01	0	0.01	0	0	0	0	0	0	0	0	0	0	0	0	0	0	0	0	0	0	0	0	0	0	0	0	0	0	0	0	0	0	0	0	0	0	0	0	0	0	0	0	0	0	0	0	0	0
Nr1h2	0.01	0.01	0.01	0.01	0.01	0	0.02	0.03	0.01	0.01	0	0.01	0.01	0.01	0	0.01	0.01	0.01	0.01	0.01	0	0.01	0	0.01	0	0	0	0	0	0.04	0.04	0.04	0	0.07	0	0.01	0.05	0.06	0	0	0.03	0.03	0.04	0.04	0.04	0	0.05	0	0.04
Nr1h3	0.01	0.23	0.01	0.01	0.01	0.19	0.24	0.24	0.14	0.17	0.13	0.01	0.18	0.16	0	0.38	0.35	0.28	0.26	0.27	0	0.31	0	0.19	0	0	0	0	0	0.28	0.28	0.3	0	0.32	0	0.11	0.29	0.28	0	0	0.19	0.21	0.19	0.22	0.24	0	0.25	0	0.24
Nr1h4	0.01	0	0.01	0.01	0.01	0	0	0	0	0	0	0.01	0	0	0	0	0	0	0	0	0	0	0	0	0	0	0	0	0	0	0	0	0	0	0	0	0	0	0	0	0	0	0	0	0	0	0	0	0
Nr1i2	0.01	0.28	0.01	0.01	0.01	0.24	0.29	0.3	0.2	0.19	0.15	0.01	0.24	0.2	0	0.38	0.35	0.27	0.28	0.28	0	0.35	0	0.24	0	0	0	0	0	0.31	0.35	0.34	0	0.38	0	0.14	0.34	0.33	0	0	0.24	0.23	0.25	0.26	0.27	0	0.26	0	0.3
Nr1i3	0	0.04	0	0.01	0	0.02	0.04	0.05	0.03	0.02	0.04	0	0.04	0.02	0	0.02	0.02	0.22	0.22	0.22	0	0.02	0	0.02	0	0	0	0	0	0.11	0.1	0.11	0	0.11	0	0.32	0.08	0.1	0	0	0.05	0.06	0.07	0.06	0.06	0	0.07	0	0.08
Nr2f1	0.01	0.22	0.01	0.01	0.01	0.13	0.24	0.26	0.17	0.11	0.22	0	0.24	0.19	0	0.2	0.2	0.45	0.47	0.48	0	0.19	0	0.11	0	0	0	0	0	0.28	0.28	0.3	0	0.37	0	0.09	0.33	0.35	0	0	0.2	0.2	0.2	0.21	0.23	0	0.22	0	0.23
Nr2f2	0.01	0.23	0.01	0.01	0.01	0.22	0.24	0.23	0.15	0.19	0.16	0.01	0.2	0.16	0	0.38	0.38	0.29	0.33	0.31	0.01	0.33	0	0.22	0	0	0	0	0	0.3	0.31	0.33	0	0.36	0	0.14	0.32	0.32	0	0	0.21	0.2	0.25	0.22	0.24	0	0.28	0	0.27
Nr3c1	0.01	0.18	0.01	0.01	0	0.04	0.22	0.21	0.05	0.03	0.03	0.01	0.06	0.05	0.01	0.05	0.04	0.1	0.11	0.1	0	0.05	0.01	0.05	0	0	0	0	0	0.12	0.13	0.14	0	0.11	0	0.05	0.13	0.15	0	0	0.08	0.08	0.08	0.07	0.08	0	0.09	0	0.09
Nr5a1	0.01	0	0.01	0.01	0.01	0	0.01	0	0	0	0	0.01	0	0	0.01	0	0	0	0	0	0.01	0	0	0	0	0	0	0	0	0.01	0.01	0	0	0.01	0	0	0	0	0	0	0	0	0	0	0	0	0	0	0
Nr5a2	0.02	0	0.01	0.01	0.01	0	0	0	0	0	0	0.01	0	0	0.01	0	0	0.01	0	0	0.01	0	0	0	0	0	0	0	0	0.01	0	0	0	0.01	0	0	0	0	0	0	0.01	0	0	0	0	0	0	0	0
Nr6a1	0.01	0	0.01	0.01	0.01	0	0	0	0	0	0	0.01	0	0	0.01	0	0	0	0	0	0.01	0	0	0	0	0	0	0	0	0	0.01	0	0	0.01	0	0	0	0	0	0	0	0	0	0	0.01	0	0	0	0
Onecut1	0.01	0.01	0.01	0.01	0.01	0.01	0.03	0.03	0.01	0.01	0	0.01	0.01	0.02	0.01	0.01	0.01	0.01	0.01	0.01	0	0.02	0	0.01	0	0	0	0	0	0.05	0.05	0.05	0	0.05	0	0.01	0.05	0.05	0	0	0.06	0.06	0.07	0.06	0.06	0	0.07	0	0.08
Onecut2	0.02	0.04	0.02	0.01	0.02	0.02	0.07	0.08	0.05	0.02	0.01	0.01	0.05	0.05	0.01	0.02	0.02	0.01	0.02	0.02	0.01	0.02	0.01	0.02	0	0	0.01	0	0.01	0.07	0.08	0.05	0	0.14	0	0.03	0.06	0.06	0	0	0.08	0.07	0.07	0.08	0.08	0	0.09	0	0.1
Pax2	0.02	0	0.02	0.02	0.02	0	0	0	0	0	0.01	0.01	0	0.01	0.01	0	0	0	0.01	0	0	0	0	0	0.01	0.01	0	0.01	0	0	0	0.01	0	0.01	0	0	0	0.01	0	0	0.01	0	0.01	0.01	0.01	0	0	0	0.01
Pax3	0.02	0	0.02	0.01	0.02	0	0	0	0	0	0	0.01	0.01	0	0.01	0	0	0	0	0	0	0	0.01	0	0	0	0	0.01	0.01	0	0	0.01	0	0.01	0	0.01	0	0.01	0	0	0.01	0.01	0.01	0.01	0	0	0	0	0.01
Pax4	0.02	0	0.02	0.02	0.02	0	0.01	0	0	0	0	0.02	0	0	0.01	0	0	0.01	0	0	0.01	0	0.01	0	0.01	0.01	0	0	0	0.01	0	0	0	0.01	0	0	0.01	0.01	0	0	0.01	0.01	0	0.01	0.01	0	0	0	0
Pax5	0.02	0	0.02	0.02	0.02	0	0	0	0	0	0	0.01	0	0.01	0.01	0	0.01	0	0	0	0.01	0	0.01	0	0.01	0.01	0	0	0.01	0.01	0.01	0.01	0.01	0	0	0.01	0	0	0	0	0	0	0.01	0.01	0	0	0.01	0	0
Pax6	0.02	0	0.02	0.02	0.02	0	0.01	0	0	0	0	0.01	0	0	0.01	0	0	0.01	0	0.01	0.01	0.01	0.01	0	0.01	0	0.01	0.01	0.01	0.01	0	0.01	0	0.01	0.01	0	0.01	0	0	0	0.01	0.01	0	0	0.01	0	0.01	0	0.01
Pbx1	0.02	0.13	0.02	0.02	0.02	0.03	0.15	0.14	0.03	0.03	0.06	0.01	0.04	0.05	0.01	0.04	0.04	0.05	0.05	0.03	0	0.05	0	0.04	0.01	0	0	0.01	0	0.12	0.13	0.13	0.01	0.14	0	0.05	0.16	0.16	0	0	0.09	0.09	0.08	0.11	0.1	0	0.1	0	0.12
Pbx2	0.02	0.55	0.02	0.02	0.01	0.03	0.54	0.58	0.15	0.03	0.18	0.01	0.22	0.15	0.01	0.05	0.05	0.11	0.11	0.13	0.01	0.08	0.01	0.35	0	0.01	0.01	0	0.01	0.27	0.27	0.29	0	0.54	0	0.05	0.19	0.22	0	0	0.19	0.2	0.2	0.21	0.23	0	0.21	0	0.22
Pbx3	0.03	0.09	0.02	0.02	0.03	0.04	0.11	0.13	0.08	0.03	0.03	0.01	0.12	0.09	0.02	0.04	0.04	0.03	0.04	0.04	0.01	0.03	0.01	0.04	0	0.01	0.01	0	0	0.14	0.16	0.16	0	0.13	0	0.04	0.18	0.18	0	0	0.16	0.19	0.18	0.17	0.18	0	0.2	0	0.2
Pdx1	0.02	0	0.02	0.02	0.03	0.01	0.01	0.01	0	0	0	0.01	0	0	0.01	0	0	0	0	0	0.01	0	0.01	0.01	0.01	0.01	0.01	0.01	0.01	0	0.01	0.01	0	0	0	0.01	0.01	0.01	0.01	0	0.01	0.01	0	0.01	0.01	0	0.01	0	0
Pou1f1	0.02	0	0.02	0.02	0.02	0	0	0.01	0	0	0	0.01	0	0.01	0.01	0.01	0.01	0	0.01	0	0.01	0	0.01	0	0.01	0.01	0.01	0.01	0.01	0	0.01	0.01	0	0.01	0	0	0.01	0	0	0	0.01	0.01	0.01	0.01	0.01	0	0.01	0	0
Pou2af1	0.03	0.06	0.03	0.03	0.02	0.04	0.07	0.08	0.03	0.03	0.02	0.02	0.04	0.04	0.01	0.03	0.03	0.04	0.06	0.04	0.01	0.04	0.01	0.03	0	0.01	0	0	0.01	0.14	0.16	0.15	0	0.11	0	0.04	0.1	0.09	0	0.01	0.07	0.09	0.08	0.09	0.09	0	0.08	0	0.09
Pou2f1	0.03	0.22	0.02	0.02	0.02	0.04	0.24	0.26	0.09	0.39	0.11	0.01	0.14	0.11	0.01	0.08	0.14	0.11	0.1	0.11	0.01	0.09	0.01	0.05	0.01	0	0.01	0.01	0	0.18	0.19	0.19	0	0.33	0	0.18	0.27	0.27	0	0	0.13	0.15	0.16	0.17	0.16	0	0.18	0	0.2
Pou2f2	0.02	0.24	0.02	0.02	0.02	0.05	0.27	0.27	0.11	0.41	0.14	0.02	0.14	0.12	0.01	0.07	0.16	0.1	0.11	0.13	0.01	0.1	0.01	0.05	0	0	0.01	0.01	0.01	0.21	0.19	0.22	0.01	0.37	0	0.2	0.28	0.28	0	0	0.13	0.15	0.16	0.15	0.16	0	0.18	0	0.19
Pou2f3	0.03	0.24	0.02	0.02	0.02	0.04	0.27	0.28	0.12	0.44	0.15	0.02	0.13	0.14	0.01	0.07	0.18	0.14	0.12	0.13	0.01	0.11	0.01	0.06	0.01	0.01	0.01	0.01	0	0.21	0.21	0.22	0.01	0.38	0	0.21	0.3	0.3	0	0	0.17	0.16	0.19	0.18	0.18	0	0.19	0	0.2
Pou3f1	0.03	0.27	0.04	0.03	0.02	0.05	0.3	0.32	0.14	0.46	0.16	0.01	0.16	0.13	0.01	0.08	0.18	0.13	0.12	0.14	0.01	0.11	0.01	0.06	0.02	0.01	0.01	0.01	0.01	0.21	0.22	0.24	0.01	0.39	0.01	0.24	0.32	0.33	0	0	0.16	0.18	0.2	0.19	0.18	0	0.18	0	0.19
Pou3f2	0.03	0.3	0.03	0.02	0.02	0.06	0.3	0.33	0.13	0.45	0.2	0.01	0.17	0.14	0.02	0.08	0.19	0.14	0.14	0.16	0.01	0.11	0.01	0.06	0.01	0.01	0.01	0.01	0.01	0.22	0.23	0.25	0.01	0.43	0	0.25	0.34	0.34	0.01	0	0.17	0.18	0.19	0.21	0.19	0	0.19	0	0.21
Pou3f3	0.03	0.31	0.03	0.03	0.02	0.04	0.34	0.33	0.15	0.49	0.19	0.02	0.18	0.16	0.02	0.1	0.2	0.15	0.16	0.17	0.01	0.11	0.01	0.06	0.01	0.01	0.01	0.01	0.02	0.24	0.26	0.24	0.01	0.46	0	0.26	0.34	0.36	0.01	0	0.17	0.19	0.19	0.19	0.22	0	0.24	0	0.24
Pou3f4	0.03	0.32	0.03	0.03	0.03	0.06	0.35	0.35	0.15	0.5	0.24	0.02	0.2	0.19	0.02	0.09	0.21	0.17	0.19	0.17	0.01	0.13	0.01	0.06	0.01	0.01	0.01	0.01	0.01	0.26	0.26	0.25	0.01	0.5	0.01	0.26	0.37	0.38	0	0	0.21	0.21	0.21	0.21	0.23	0	0.25	0	0.24
Pou4f1	0.04	0.36	0.03	0.03	0.03	0.06	0.37	0.4	0.16	0.52	0.22	0.02	0.21	0.17	0.02	0.11	0.24	0.17	0.16	0.18	0.02	0.15	0.01	0.07	0.01	0.01	0.01	0.01	0.01	0.28	0.28	0.28	0.01	0.51	0.01	0.29	0.4	0.41	0.01	0.01	0.21	0.22	0.23	0.21	0.24	0	0.23	0	0.28
Pou5f1	0.05	0.02	0.05	0.04	0.04	0.01	0.04	0.04	0.01	0.01	0.01	0.03	0.01	0.01	0.02	0.01	0.02	0.01	0.02	0.01	0.01	0.02	0.01	0.02	0.01	0.01	0.01	0.01	0.01	0.05	0.05	0.05	0.01	0.05	0.01	0.01	0.09	0.09	0	0	0.07	0.07	0.07	0.07	0.07	0	0.07	0	0.09
Pou6f1	0.06	0	0.04	0.04	0.04	0.01	0.01	0.01	0.01	0.01	0.01	0.03	0.01	0.01	0.02	0.01	0.01	0.01	0.01	0.01	0.01	0.01	0.02	0.01	0.02	0.01	0.02	0.02	0.01	0.01	0.01	0.01	0.01	0.01	0.01	0.01	0.01	0.02	0.01	0.01	0.01	0.01	0.01	0.01	0.01	0.01	0.01	0	0.01
Ppara	0.05	0.05	0.04	0.04	0.03	0.04	0.07	0.07	0.04	0.03	0.09	0.02	0.03	0.04	0.02	0.03	0.04	0.03	0.05	0.04	0.02	0.04	0.02	0.04	0.01	0.01	0.02	0.01	0.01	0.1	0.1	0.12	0.01	0.18	0.01	0.04	0.13	0.13	0.01	0.01	0.1	0.11	0.12	0.12	0.12	0.01	0.13	0	0.13
Pparg	0.04	0	0.04	0.04	0.05	0	0.01	0.01	0	0.01	0.01	0.04	0.02	0.01	0.03	0.01	0.01	0	0.01	0.01	0.02	0.01	0.01	0	0.02	0.01	0.01	0.01	0.01	0.01	0.01	0.01	0.01	0.01	0.01	0.01	0.01	0.02	0	0.01	0.01	0.01	0.01	0.01	0.01	0.01	0.01	0	0.01
Prrx2	0.06	0	0.04	0.05	0.06	0	0.01	0.01	0.01	0.01	0.01	0.03	0.01	0.01	0.02	0.01	0.01	0.01	0.01	0.01	0.02	0.01	0.02	0.01	0.02	0.02	0.01	0.02	0.02	0.02	0.01	0.01	0.01	0.02	0.01	0.02	0.02	0.01	0.01	0.01	0.01	0.01	0.02	0.01	0.01	0.01	0.02	0.01	0.01
Rara	0.06	0.24	0.05	0.04	0.04	0.23	0.29	0.27	0.16	0.19	0.18	0.04	0.22	0.18	0.03	0.4	0.42	0.31	0.33	0.34	0.02	0.31	0.02	0.21	0.02	0.02	0.01	0.02	0.01	0.3	0.32	0.35	0.01	0.34	0.01	0.15	0.32	0.33	0.01	0.01	0.24	0.24	0.26	0.25	0.27	0	0.24	0	0.28
Rarb	0.05	0.25	0.05	0.05	0.05	0.24	0.29	0.31	0.17	0.21	0.18	0.03	0.21	0.17	0.03	0.43	0.42	0.32	0.34	0.35	0.02	0.34	0.02	0.23	0.02	0.01	0.02	0.01	0.01	0.32	0.33	0.32	0.01	0.39	0.01	0.17	0.34	0.36	0.01	0	0.23	0.26	0.26	0.26	0.25	0	0.27	0.01	0.29
Rarg	0.05	0.29	0.05	0.06	0.05	0.24	0.31	0.3	0.18	0.21	0.2	0.04	0.24	0.19	0.03	0.43	0.46	0.33	0.36	0.39	0.02	0.36	0.02	0.23	0.02	0.02	0.01	0.02	0.01	0.3	0.33	0.34	0.01	0.39	0.01	0.15	0.38	0.39	0.01	0.01	0.24	0.26	0.26	0.27	0.28	0.01	0.29	0	0.29
Rax	0.06	0	0.06	0.05	0.05	0.01	0.01	0.01	0.01	0.01	0.01	0.05	0.01	0.01	0.04	0.01	0.01	0.01	0.01	0.01	0.02	0.02	0.02	0.01	0.02	0.02	0.02	0.02	0.02	0.01	0.02	0.01	0.01	0.02	0.01	0.01	0.01	0.02	0.01	0.01	0.01	0.01	0.01	0.02	0.02	0	0.02	0.01	0.01
Rbpj	0.07	0	0.06	0.06	0.05	0.01	0.01	0.01	0.01	0.01	0.01	0.04	0.01	0.01	0.03	0.01	0.01	0.01	0.01	0.01	0.02	0.01	0.02	0.02	0.02	0.01	0.02	0.02	0.01	0.01	0.02	0.01	0.02	0.01	0.02	0.01	0.02	0.02	0.01	0.01	0.01	0.02	0.01	0.01	0.01	0.01	0.02	0.01	0.01
Rela	0.07	0	0.07	0.07	0.04	0.01	0.01	0.01	0.01	0.01	0.01	0.06	0.01	0.01	0.04	0.01	0.02	0.01	0.01	0.01	0.02	0.01	0.02	0.01	0.02	0.02	0.02	0.02	0.02	0.02	0.02	0.02	0.02	0.02	0.02	0.01	0.03	0.02	0.01	0.01	0.02	0.02	0.01	0.02	0.02	0.01	0.01	0.01	0.02
Rest	0.07	0	0.08	0.07	0.07	0.01	0.01	0.01	0.01	0.02	0.01	0.05	0.02	0.01	0.04	0.01	0.02	0.01	0.02	0.01	0.03	0.01	0.03	0.02	0.02	0.02	0.02	0.02	0.02	0.01	0.02	0.01	0.02	0.02	0.01	0.02	0.02	0.02	0.02	0.01	0.02	0.02	0.02	0.02	0.02	0.01	0.02	0.01	0.02
Rfx1	0.06	0.03	0.07	0.06	0.06	0.02	0.06	0.07	0.02	0.02	0.01	0.05	0.03	0.03	0.04	0.03	0.03	0.05	0.07	0.06	0.02	0.03	0.02	0.04	0.03	0.03	0.02	0.02	0.02	0.08	0.09	0.1	0.02	0.1	0.01	0.04	0.11	0.11	0.02	0.01	0.06	0.06	0.06	0.07	0.08	0.01	0.06	0.01	0.06
Rfx2	0.08	0.25	0.06	0.05	0.06	0.16	0.31	0.3	0.19	0.27	0.24	0.04	0.24	0.2	0.04	0.12	0.22	0.21	0.23	0.23	0.03	0.32	0.02	0.16	0.02	0.03	0.01	0.02	0.02	0.29	0.28	0.28	0.01	0.33	0.01	0.18	0.26	0.28	0.01	0.01	0.25	0.25	0.27	0.26	0.29	0.01	0.31	0.01	0.31
Rfx3	0.07	0.28	0.06	0.07	0.06	0.16	0.31	0.34	0.19	0.28	0.23	0.04	0.26	0.2	0.04	0.12	0.21	0.23	0.23	0.24	0.03	0.32	0.03	0.16	0.02	0.02	0.02	0.02	0.02	0.3	0.28	0.3	0.02	0.32	0.01	0.17	0.28	0.31	0.02	0.01	0.26	0.26	0.28	0.29	0.29	0.01	0.31	0.01	0.32
Rfx4	0.06	0.3	0.07	0.07	0.06	0.19	0.3	0.34	0.21	0.29	0.26	0.04	0.27	0.21	0.04	0.14	0.26	0.24	0.26	0.26	0.03	0.33	0.02	0.16	0.02	0.02	0.02	0.02	0.01	0.29	0.31	0.32	0.02	0.32	0.02	0.19	0.3	0.3	0.02	0.02	0.28	0.28	0.28	0.3	0.32	0.01	0.33	0.01	0.33
Rfx5	0.07	0.29	0.08	0.06	0.07	0.2	0.33	0.35	0.22	0.31	0.28	0.04	0.29	0.23	0.04	0.15	0.29	0.26	0.27	0.27	0.04	0.36	0.03	0.17	0.03	0.02	0.03	0.02	0.02	0.32	0.31	0.31	0.02	0.33	0.01	0.22	0.31	0.33	0.01	0.01	0.27	0.3	0.31	0.3	0.32	0.01	0.35	0.01	0.35
Rfxank	0.09	0.32	0.07	0.08	0.07	0.2	0.34	0.35	0.25	0.32	0.29	0.05	0.3	0.27	0.05	0.16	0.28	0.29	0.27	0.29	0.03	0.33	0.04	0.18	0.02	0.03	0.02	0.03	0.02	0.31	0.33	0.35	0.02	0.36	0.02	0.2	0.32	0.33	0.02	0.01	0.31	0.32	0.31	0.31	0.33	0.01	0.34	0.01	0.36
Rfxap	0.1	0.07	0.09	0.08	0.08	0.02	0.08	0.1	0.07	0.02	0.02	0.05	0.1	0.08	0.05	0.02	0.02	0.03	0.03	0.03	0.04	0.03	0.03	0.03	0.04	0.04	0.03	0.02	0.03	0.11	0.12	0.12	0.02	0.14	0.02	0.03	0.08	0.09	0.02	0.02	0.05	0.05	0.05	0.06	0.06	0.02	0.06	0.01	0.06
Rora	0.11	0.01	0.09	0.09	0.07	0.02	0.02	0.01	0.02	0.01	0.01	0.06	0.01	0.02	0.05	0.01	0.01	0.01	0.01	0.02	0.04	0.01	0.04	0.01	0.04	0.03	0.04	0.05	0.03	0.02	0.03	0.03	0.02	0.03	0.03	0.02	0.03	0.02	0.02	0.01	0.03	0.03	0.03	0.02	0.02	0.02	0.02	0.01	0.03
Runx1	0.1	0.24	0.1	0.08	0.07	0.24	0.28	0.31	0.16	0.21	0.15	0.04	0.23	0.16	0.05	0.33	0.35	0.32	0.3	0.32	0.04	0.19	0.05	0.28	0.03	0.04	0.03	0.03	0.02	0.31	0.33	0.34	0.02	0.34	0.02	0.17	0.3	0.35	0.01	0.02	0.29	0.28	0.29	0.31	0.31	0.01	0.3	0.01	0.32
Runx2	0.09	0.27	0.09	0.08	0.09	0.28	0.29	0.3	0.16	0.22	0.18	0.07	0.23	0.2	0.05	0.32	0.31	0.33	0.33	0.35	0.04	0.2	0.03	0.3	0.04	0.04	0.03	0.02	0.03	0.33	0.31	0.35	0.02	0.34	0.03	0.18	0.31	0.32	0.02	0.01	0.3	0.3	0.32	0.32	0.33	0.01	0.35	0.01	0.36
Runx3	0.11	0.01	0.11	0.1	0.1	0.02	0.02	0.01	0.01	0.02	0.02	0.07	0.02	0.02	0.07	0.02	0.02	0.02	0.02	0.02	0.04	0.02	0.05	0.01	0.04	0.04	0.04	0.03	0.03	0.03	0.02	0.03	0.03	0.03	0.03	0.02	0.03	0.02	0.02	0.02	0.03	0.03	0.02	0.03	0.02	0.02	0.03	0.02	0.02
Rxra	0.08	0.05	0.07	0.07	0.07	0.04	0.06	0.05	0.03	0.02	0.06	0.06	0.06	0.04	0.04	0.04	0.04	0.23	0.26	0.23	0.03	0.05	0.04	0.03	0.04	0.03	0.02	0.03	0.02	0.13	0.14	0.12	0.02	0.13	0.02	0.33	0.1	0.12	0.01	0.02	0.08	0.08	0.08	0.1	0.1	0.02	0.08	0.02	0.09
Rxrb	0.08	0.04	0.06	0.07	0.07	0.04	0.05	0.06	0.05	0.02	0.07	0.05	0.07	0.06	0.03	0.03	0.03	0.19	0.2	0.22	0.04	0.04	0.03	0.04	0.04	0.03	0.02	0.02	0.02	0.15	0.14	0.14	0.03	0.12	0.02	0.3	0.14	0.14	0.01	0.01	0.12	0.12	0.12	0.11	0.12	0.01	0.12	0.01	0.13
Sfpi1	0.12	0.51	0.11	0.1	0.1	0.51	0.53	0.56	0.33	0.45	0.34	0.07	0.42	0.35	0.06	0.25	0.24	0.46	0.46	0.47	0.05	0.38	0.05	0.33	0.03	0.04	0.05	0.03	0.03	0.5	0.49	0.51	0.03	0.49	0.02	0.28	0.47	0.52	0.02	0.02	1	1	1	1	1	0.01	1	0.02	1
Smad3	0.13	0	0.12	0.12	0.11	0.02	0.02	0.01	0.02	0.02	0.01	0.08	0.01	0.02	0.06	0.02	0.02	0.02	0.02	0.01	0.06	0.02	0.05	0.02	0.05	0.05	0.04	0.04	0.03	0.04	0.02	0.04	0.04	0.03	0.02	0.03	0.03	0.04	0.02	0.03	0.03	0.03	0.04	0.03	0.03	0.02	0.03	0.03	0.03
Sox9	0.13	0	0.13	0.12	0.13	0.02	0.02	0.02	0.01	0.01	0.02	0.07	0.02	0.02	0.07	0.03	0.02	0.02	0.01	0.02	0.05	0.02	0.06	0.02	0.05	0.05	0.05	0.05	0.05	0.03	0.04	0.03	0.03	0.03	0.03	0.03	0.03	0.03	0.02	0.03	0.04	0.03	0.03	0.03	0.04	0.03	0.04	0.02	0.03
Sp1	0.15	0.01	0.12	0.13	0.14	0.02	0.02	0.03	0.02	0.01	0.03	0.08	0.03	0.02	0.08	0.02	0.02	0.02	0.02	0.02	0.06	0.02	0.07	0.03	0.05	0.05	0.06	0.05	0.04	0.04	0.03	0.03	0.04	0.03	0.03	0.04	0.03	0.03	0.03	0.03	0.04	0.03	0.03	0.03	0.03	0.02	0.03	0.01	0.03
Sp2	0.1	0.28	0.1	0.1	0.1	0.05	0.31	0.31	0.13	0.05	0.13	0.08	0.18	0.17	0.07	0.09	0.09	0.2	0.19	0.21	0.04	0.14	0.06	0.06	0.04	0.04	0.03	0.04	0.04	0.24	0.28	0.26	0.03	0.33	0.03	0.07	0.94	0.97	0.02	0.02	0.27	0.25	0.26	0.28	0.29	0.01	0.28	0.01	0.31
Sp3	0.12	0.31	0.12	0.1	0.11	0.06	0.35	0.36	0.15	0.05	0.13	0.07	0.18	0.16	0.07	0.1	0.09	0.21	0.22	0.22	0.06	0.14	0.06	0.07	0.05	0.04	0.04	0.04	0.04	0.29	0.26	0.29	0.04	0.35	0.02	0.08	0.97	1	0.02	0.02	0.27	0.26	0.3	0.29	0.3	0.01	0.32	0.01	0.32
Sp4	0.16	0	0.14	0.14	0.14	0.02	0.02	0.03	0.02	0.02	0.02	0.11	0.02	0.03	0.09	0.03	0.02	0.02	0.02	0.02	0.07	0.03	0.07	0.03	0.06	0.06	0.05	0.06	0.05	0.04	0.05	0.04	0.04	0.04	0.03	0.03	0.04	0.03	0.04	0.03	0.04	0.04	0.04	0.04	0.05	0.02	0.04	0.02	0.03
Spib	0.15	0.01	0.15	0.15	0.14	0.03	0.05	0.04	0.03	0.03	0.02	0.1	0.04	0.04	0.08	0.03	0.04	0.05	0.06	0.05	0.07	0.03	0.07	0.03	0.06	0.06	0.05	0.06	0.05	0.1	0.11	0.1	0.04	0.12	0.03	0.05	0.09	0.08	0.03	0.03	0.1	0.09	0.09	0.08	0.1	0.02	0.09	0.01	0.09
Spz1	0.18	0	0.18	0.16	0.15	0.03	0.02	0.03	0.02	0.02	0.03	0.11	0.02	0.03	0.1	0.02	0.03	0.02	0.04	0.02	0.07	0.02	0.08	0.03	0.06	0.06	0.06	0.05	0.06	0.05	0.04	0.04	0.05	0.04	0.04	0.04	0.05	0.04	0.04	0.04	0.04	0.04	0.04	0.05	0.04	0.02	0.04	0.02	0.04
Srebf1	0.17	0.05	0.15	0.15	0.14	0.03	0.1	0.08	0.05	0.03	0.03	0.09	0.08	0.07	0.09	0.02	0.03	0.04	0.03	0.03	0.06	0.04	0.08	0.02	0.06	0.06	0.07	0.07	0.05	0.1	0.12	0.1	0.04	0.08	0.04	0.06	0.13	0.14	0.04	0.03	0.1	0.11	0.1	0.11	0.1	0.02	0.11	0.03	0.12
Srebf2	0.17	0.03	0.17	0.15	0.15	0.04	0.08	0.07	0.04	0.04	0.03	0.12	0.04	0.04	0.1	0.04	0.04	0.07	0.06	0.06	0.07	0.04	0.07	0.04	0.06	0.07	0.06	0.05	0.06	0.14	0.15	0.16	0.04	0.13	0.04	0.05	0.15	0.16	0.03	0.03	0.11	0.1	0.08	0.11	0.11	0.02	0.09	0.02	0.09
Srf	0.19	0.01	0.18	0.17	0.17	0.03	0.03	0.03	0.03	0.03	0.02	0.14	0.03	0.03	0.11	0.03	0.03	0.03	0.02	0.03	0.09	0.03	0.08	0.04	0.08	0.07	0.07	0.06	0.06	0.05	0.04	0.05	0.06	0.04	0.05	0.04	0.05	0.05	0.04	0.05	0.05	0.05	0.05	0.04	0.04	0.03	0.05	0.03	0.04
Sry	0.2	0.01	0.19	0.19	0.18	0.03	0.03	0.03	0.02	0.03	0.03	0.13	0.03	0.02	0.12	0.04	0.03	0.04	0.03	0.02	0.08	0.03	0.08	0.04	0.08	0.08	0.07	0.08	0.08	0.05	0.05	0.05	0.05	0.05	0.04	0.05	0.04	0.05	0.05	0.03	0.04	0.04	0.05	0.04	0.05	0.02	0.05	0.03	0.04
Stat1	0.21	0.04	0.18	0.18	0.18	0.04	0.07	0.08	0.05	0.03	0.03	0.12	0.05	0.04	0.11	0.05	0.03	0.07	0.07	0.08	0.1	0.04	0.08	0.04	0.07	0.07	0.07	0.07	0.06	0.11	0.12	0.12	0.05	0.1	0.05	0.05	0.1	0.11	0.04	0.04	0.09	0.08	0.09	0.08	0.08	0.04	0.08	0.03	0.09
Stat2	0.13	0.16	0.13	0.15	0.12	0.43	0.17	0.19	0.1	0.02	0.11	0.09	0.14	0.1	0.07	0.24	0.05	0.13	0.13	0.13	0.07	0.13	0.07	0.03	0.06	0.06	0.05	0.06	0.05	0.16	0.16	0.16	0.04	0.14	0.04	0.04	0.22	0.22	0.03	0.04	0.14	0.16	0.16	0.13	0.17	0.02	0.15	0.02	0.16
Stat3	0.16	0.17	0.15	0.14	0.12	0.46	0.2	0.22	0.1	0.03	0.12	0.11	0.15	0.12	0.08	0.26	0.06	0.12	0.14	0.15	0.07	0.13	0.07	0.04	0.06	0.06	0.05	0.06	0.06	0.16	0.14	0.16	0.05	0.15	0.04	0.06	0.22	0.24	0.03	0.03	0.15	0.17	0.17	0.17	0.16	0.02	0.15	0.03	0.15
Stat4	0.17	0.18	0.14	0.15	0.14	0.48	0.22	0.24	0.1	0.03	0.13	0.11	0.17	0.12	0.1	0.28	0.05	0.16	0.17	0.15	0.08	0.16	0.07	0.04	0.06	0.06	0.05	0.06	0.04	0.16	0.18	0.18	0.05	0.17	0.04	0.05	0.22	0.24	0.04	0.04	0.17	0.15	0.16	0.18	0.17	0.03	0.18	0.03	0.18
Stat5a	0.16	0.19	0.16	0.15	0.14	0.52	0.22	0.23	0.13	0.03	0.13	0.12	0.17	0.14	0.09	0.27	0.04	0.16	0.16	0.16	0.08	0.15	0.07	0.04	0.06	0.06	0.06	0.06	0.06	0.19	0.19	0.18	0.05	0.19	0.05	0.06	0.26	0.27	0.04	0.04	0.16	0.15	0.16	0.17	0.17	0.03	0.18	0.03	0.19
Stat5b	0.18	0.19	0.18	0.18	0.15	0.53	0.25	0.24	0.14	0.03	0.17	0.11	0.2	0.15	0.11	0.31	0.06	0.19	0.2	0.2	0.08	0.14	0.09	0.05	0.08	0.06	0.07	0.06	0.06	0.18	0.19	0.19	0.05	0.19	0.05	0.05	0.26	0.26	0.04	0.05	0.18	0.17	0.17	0.17	0.17	0.03	0.19	0.03	0.18
Stat6	0.2	0.07	0.23	0.22	0.2	0.03	0.1	0.1	0.03	0.04	0.08	0.17	0.05	0.04	0.13	0.05	0.03	0.04	0.05	0.04	0.11	0.04	0.1	0.04	0.08	0.08	0.08	0.09	0.09	0.11	0.12	0.12	0.06	0.1	0.06	0.05	0.13	0.12	0.06	0.06	0.15	0.16	0.14	0.16	0.14	0.03	0.17	0.03	0.18
Tal1	0.26	0.5	0.22	0.21	0.2	0.17	0.51	0.51	0.88	0.15	0.36	0.14	0.89	0.87	0.15	0.23	0.23	0.39	0.37	0.41	0.12	0.41	0.1	0.12	0.11	0.09	0.07	0.09	0.07	0.39	0.36	0.38	0.07	0.37	0.07	0.13	0.36	0.38	0.05	0.04	0.32	0.35	0.35	0.35	0.35	0.04	0.37	0.03	0.38
Tal2	0.26	0.52	0.22	0.22	0.22	0.2	0.53	0.56	0.91	0.18	0.37	0.17	0.89	0.91	0.15	0.24	0.2	0.39	0.41	0.4	0.13	0.44	0.12	0.13	0.09	0.1	0.09	0.1	0.08	0.39	0.41	0.42	0.08	0.37	0.07	0.11	0.39	0.39	0.05	0.07	0.35	0.35	0.37	0.36	0.38	0.04	0.38	0.03	0.37
Tbp	0.29	0.01	0.27	0.25	0.25	0.04	0.03	0.04	0.04	0.03	0.03	0.2	0.04	0.04	0.17	0.04	0.05	0.04	0.04	0.04	0.12	0.04	0.12	0.05	0.12	0.12	0.11	0.1	0.1	0.08	0.07	0.07	0.09	0.07	0.09	0.06	0.06	0.07	0.08	0.05	0.07	0.07	0.06	0.06	0.06	0.05	0.07	0.04	0.07
Tbx5	0.29	0.01	0.28	0.26	0.27	0.04	0.03	0.04	0.03	0.04	0.03	0.21	0.04	0.05	0.18	0.04	0.05	0.05	0.05	0.04	0.16	0.05	0.13	0.05	0.11	0.12	0.11	0.11	0.11	0.07	0.08	0.08	0.09	0.08	0.09	0.07	0.08	0.1	0.08	0.06	0.07	0.06	0.07	0.07	0.06	0.05	0.07	0.06	0.06
Tcf12	0.28	0.52	0.26	0.26	0.23	0.17	0.55	0.59	0.93	0.15	0.39	0.18	0.92	0.92	0.17	0.23	0.21	0.42	0.43	0.43	0.13	0.45	0.12	0.15	0.12	0.12	0.11	0.11	0.09	0.4	0.4	0.42	0.09	0.41	0.08	0.14	0.4	0.44	0.06	0.06	0.35	0.38	0.37	0.39	0.39	0.05	0.41	0.04	0.42
Tcf3	0.28	0.42	0.26	0.25	0.25	0.12	0.44	0.44	0.62	0.11	0.28	0.21	0.69	0.63	0.16	0.18	0.18	0.29	0.31	0.31	0.13	0.37	0.12	0.09	0.12	0.11	0.12	0.11	0.12	0.34	0.34	0.37	0.09	0.36	0.09	0.09	0.31	0.34	0.08	0.07	0.27	0.25	0.29	0.26	0.29	0.05	0.28	0.05	0.31
Tcf4	0.3	0.57	0.29	0.27	0.29	0.2	0.59	0.61	0.97	0.18	0.4	0.19	0.95	0.97	0.17	0.26	0.23	0.43	0.45	0.46	0.14	0.46	0.13	0.13	0.12	0.11	0.13	0.12	0.12	0.41	0.43	0.42	0.1	0.43	0.09	0.15	0.42	0.44	0.07	0.06	0.38	0.38	0.41	0.42	0.38	0.06	0.43	0.05	0.44
Tcf7	0.32	0.06	0.31	0.29	0.27	0.05	0.11	0.11	0.06	0.04	0.04	0.2	0.08	0.08	0.18	0.05	0.06	0.05	0.05	0.06	0.17	0.05	0.14	0.05	0.12	0.13	0.11	0.12	0.11	0.13	0.14	0.15	0.1	0.14	0.07	0.08	0.15	0.14	0.08	0.08	0.11	0.12	0.13	0.11	0.12	0.05	0.12	0.05	0.13
Tfap2a	0.34	0.07	0.31	0.31	0.3	0.05	0.1	0.11	0.06	0.04	0.04	0.23	0.09	0.08	0.2	0.04	0.05	0.1	0.12	0.1	0.16	0.06	0.14	0.07	0.14	0.14	0.14	0.1	0.13	0.13	0.14	0.15	0.11	0.15	0.09	0.07	0.15	0.16	0.08	0.06	0.18	0.18	0.19	0.18	0.19	0.06	0.19	0.06	0.19
Tfap2b	0.27	0.25	0.25	0.25	0.25	0.06	0.28	0.28	0.13	0.05	0.14	0.19	0.27	0.14	0.17	0.08	0.25	0.19	0.2	0.19	0.13	0.3	0.13	0.07	0.11	0.11	0.11	0.1	0.1	0.4	0.39	0.39	0.09	0.31	0.08	0.08	0.93	0.96	0.06	0.07	0.27	0.25	0.23	0.26	0.27	0.05	0.26	0.06	0.29
Tfap2c	0.35	0.03	0.3	0.31	0.32	0.04	0.07	0.08	0.05	0.04	0.04	0.22	0.06	0.06	0.22	0.06	0.06	0.09	0.08	0.08	0.18	0.05	0.15	0.06	0.15	0.14	0.13	0.13	0.12	0.15	0.16	0.14	0.1	0.14	0.09	0.07	0.16	0.19	0.08	0.09	0.11	0.11	0.12	0.12	0.12	0.06	0.11	0.05	0.13
Tfap4	0.42	0.01	0.37	0.39	0.34	0.05	0.06	0.04	0.04	0.05	0.05	0.29	0.06	0.06	0.23	0.06	0.06	0.05	0.05	0.06	0.2	0.07	0.17	0.05	0.16	0.16	0.15	0.16	0.16	0.1	0.11	0.09	0.13	0.08	0.12	0.09	0.1	0.09	0.11	0.09	0.08	0.1	0.1	0.1	0.08	0.07	0.09	0.07	0.09
Tfcp2	0.38	0.03	0.36	0.35	0.34	0.04	0.09	0.08	0.05	0.04	0.04	0.26	0.06	0.05	0.23	0.05	0.05	0.1	0.12	0.11	0.18	0.06	0.17	0.06	0.16	0.15	0.16	0.16	0.15	0.12	0.12	0.12	0.13	0.16	0.12	0.08	0.17	0.17	0.09	0.09	0.17	0.15	0.17	0.15	0.16	0.06	0.16	0.06	0.14
Tfdp1	0.43	0.01	0.39	0.38	0.39	0.05	0.06	0.06	0.06	0.04	0.05	0.29	0.05	0.06	0.28	0.07	0.07	0.06	0.05	0.06	0.19	0.07	0.19	0.06	0.16	0.17	0.17	0.16	0.15	0.09	0.12	0.1	0.12	0.1	0.11	0.09	0.09	0.11	0.11	0.12	0.09	0.11	0.1	0.09	0.1	0.07	0.1	0.08	0.09
Tfe3	0.39	0.35	0.4	0.34	0.34	0.04	0.38	0.42	0.54	0.03	0.31	0.25	0.72	0.58	0.23	0.06	0.06	0.29	0.3	0.32	0.2	0.22	0.16	0.04	0.16	0.17	0.15	0.15	0.15	0.38	0.37	0.38	0.12	0.49	0.12	0.07	0.46	0.46	0.09	0.1	0.35	0.37	0.36	0.37	0.4	0.07	0.4	0.08	0.42
Tfeb	0.4	0.39	0.37	0.38	0.33	0.04	0.42	0.42	0.58	0.05	0.33	0.26	0.72	0.6	0.23	0.07	0.08	0.31	0.29	0.31	0.2	0.23	0.17	0.04	0.18	0.19	0.17	0.15	0.14	0.4	0.37	0.42	0.14	0.51	0.12	0.06	0.48	0.46	0.11	0.09	0.39	0.38	0.37	0.4	0.37	0.08	0.41	0.07	0.44
Tfec	0.47	0.01	0.43	0.45	0.39	0.07	0.06	0.06	0.06	0.06	0.06	0.32	0.07	0.06	0.28	0.07	0.06	0.07	0.06	0.07	0.22	0.06	0.2	0.08	0.19	0.2	0.19	0.19	0.18	0.12	0.13	0.1	0.16	0.11	0.14	0.09	0.11	0.1	0.12	0.13	0.12	0.1	0.1	0.12	0.1	0.08	0.11	0.08	0.11
Tgif1	0.5	0.02	0.45	0.44	0.42	0.07	0.06	0.05	0.05	0.04	0.05	0.34	0.07	0.07	0.29	0.08	0.07	0.05	0.07	0.06	0.23	0.08	0.24	0.08	0.23	0.2	0.21	0.18	0.19	0.11	0.12	0.1	0.17	0.12	0.14	0.1	0.13	0.11	0.13	0.12	0.11	0.14	0.12	0.12	0.11	0.1	0.11	0.08	0.12
Trp53	0.5	0.02	0.48	0.45	0.43	0.06	0.07	0.06	0.05	0.05	0.06	0.34	0.07	0.07	0.33	0.07	0.07	0.06	0.08	0.05	0.26	0.08	0.21	0.09	0.23	0.21	0.2	0.2	0.19	0.12	0.11	0.13	0.17	0.12	0.14	0.12	0.12	0.12	0.14	0.13	0.12	0.11	0.11	0.13	0.12	0.09	0.1	0.08	0.11
Usf1	0.45	0.59	0.45	0.42	0.42	0.2	0.6	0.64	0.99	0.17	0.42	0.31	0.99	0.99	0.3	0.25	0.25	0.45	0.44	0.46	0.23	0.5	0.23	0.14	0.21	0.19	0.2	0.18	0.19	0.42	0.44	0.45	0.15	0.45	0.16	0.13	0.46	0.45	0.12	0.13	0.4	0.41	0.4	0.4	0.44	0.1	0.45	0.09	0.45
Usf2	0.52	0.03	0.49	0.48	0.43	0.06	0.08	0.09	0.06	0.05	0.05	0.37	0.07	0.07	0.32	0.07	0.07	0.14	0.13	0.12	0.25	0.07	0.26	0.08	0.22	0.2	0.2	0.19	0.18	0.15	0.14	0.15	0.16	0.17	0.16	0.1	0.14	0.16	0.13	0.12	0.18	0.18	0.19	0.18	0.17	0.1	0.17	0.09	0.17
Vdr	0.49	0.15	0.45	0.4	0.42	0.06	0.19	0.19	0.12	0.06	0.07	0.34	0.14	0.13	0.29	0.39	0.08	0.09	0.1	0.09	0.25	0.11	0.22	0.07	0.2	0.2	0.2	0.18	0.19	0.23	0.24	0.23	0.16	0.21	0.15	0.08	0.26	0.29	0.12	0.13	0.22	0.24	0.22	0.21	0.22	0.1	0.22	0.08	0.25
Vsx2	0.59	0.02	0.54	0.53	0.51	0.07	0.06	0.07	0.07	0.07	0.06	0.41	0.07	0.07	0.37	0.09	0.08	0.09	0.08	0.08	0.3	0.09	0.27	0.09	0.25	0.25	0.24	0.22	0.22	0.13	0.13	0.13	0.19	0.13	0.18	0.14	0.14	0.14	0.13	0.15	0.14	0.13	0.14	0.13	0.12	0.1	0.13	0.1	0.14
Wt1	0.59	0.02	0.57	0.52	0.51	0.07	0.07	0.06	0.07	0.06	0.06	0.41	0.08	0.07	0.39	0.1	0.1	0.07	0.09	0.08	0.31	0.11	0.25	0.09	0.28	0.27	0.23	0.26	0.22	0.15	0.13	0.14	0.19	0.15	0.18	0.13	0.13	0.14	0.16	0.17	0.15	0.15	0.13	0.14	0.14	0.11	0.14	0.1	0.14
Yy1	0.62	0.02	0.58	0.55	0.55	0.08	0.07	0.08	0.08	0.07	0.07	0.45	0.07	0.09	0.37	0.08	0.09	0.09	0.09	0.09	0.31	0.1	0.32	0.1	0.3	0.26	0.24	0.24	0.25	0.16	0.15	0.15	0.2	0.15	0.21	0.14	0.14	0.15	0.15	0.16	0.15	0.13	0.13	0.14	0.13	0.11	0.13	0.11	0.14
Zbtb16	0.64	0.03	0.59	0.57	0.57	0.07	0.07	0.07	0.07	0.07	0.08	0.44	0.08	0.09	0.42	0.09	0.08	0.09	0.08	0.08	0.32	0.11	0.29	0.1	0.28	0.28	0.27	0.24	0.24	0.15	0.14	0.15	0.2	0.14	0.2	0.13	0.15	0.15	0.17	0.17	0.15	0.17	0.16	0.14	0.14	0.13	0.14	0.13	0.14
Zbtb33	0.63	0.02	0.61	0.59	0.57	0.08	0.09	0.08	0.07	0.07	0.06	0.46	0.08	0.08	0.42	0.12	0.09	0.09	0.09	0.1	0.35	0.09	0.3	0.1	0.31	0.27	0.26	0.26	0.25	0.16	0.15	0.16	0.21	0.15	0.21	0.15	0.15	0.15	0.18	0.17	0.16	0.15	0.14	0.13	0.13	0.13	0.13	0.13	0.15
Zbtb6	0.66	0.02	0.63	0.62	0.63	0.06	0.08	0.08	0.09	0.07	0.08	0.48	0.09	0.08	0.44	0.09	0.09	0.1	0.09	0.1	0.36	0.11	0.3	0.11	0.31	0.29	0.29	0.29	0.26	0.16	0.16	0.17	0.22	0.16	0.2	0.15	0.16	0.17	0.18	0.17	0.17	0.15	0.16	0.18	0.14	0.14	0.15	0.11	0.16
Zbtb7a	0.7	0.02	0.66	0.63	0.61	0.08	0.08	0.08	0.07	0.07	0.08	0.48	0.09	0.08	0.43	0.09	0.09	0.1	0.11	0.09	0.37	0.1	0.32	0.11	0.33	0.3	0.3	0.29	0.28	0.17	0.17	0.15	0.24	0.16	0.22	0.14	0.15	0.16	0.2	0.17	0.17	0.16	0.15	0.18	0.14	0.16	0.15	0.14	0.17
Zbtb7b	0.72	0.02	0.68	0.65	0.63	0.08	0.09	0.1	0.08	0.08	0.07	0.49	0.1	0.08	0.45	0.09	0.09	0.09	0.11	0.08	0.38	0.12	0.34	0.11	0.33	0.31	0.3	0.3	0.3	0.19	0.17	0.15	0.24	0.16	0.22	0.16	0.17	0.18	0.19	0.18	0.17	0.16	0.16	0.16	0.16	0.13	0.17	0.15	0.16
Zeb1	0.73	0.02	0.68	0.66	0.65	0.09	0.08	0.08	0.08	0.08	0.07	0.52	0.09	0.1	0.46	0.1	0.09	0.09	0.08	0.09	0.39	0.11	0.34	0.11	0.36	0.31	0.31	0.29	0.29	0.18	0.18	0.17	0.25	0.17	0.25	0.15	0.17	0.15	0.19	0.2	0.18	0.18	0.19	0.18	0.17	0.15	0.18	0.15	0.18
Zfp143	0.75	0.03	0.71	0.71	0.67	0.07	0.09	0.09	0.08	0.09	0.09	0.54	0.09	0.09	0.49	0.11	0.1	0.1	0.1	0.09	0.4	0.12	0.36	0.11	0.33	0.35	0.34	0.31	0.31	0.18	0.18	0.17	0.26	0.15	0.23	0.16	0.19	0.18	0.2	0.2	0.18	0.19	0.18	0.18	0.16	0.16	0.16	0.14	0.17
Zfp161	0.76	0.03	0.71	0.71	0.71	0.1	0.09	0.08	0.08	0.08	0.08	0.56	0.09	0.09	0.5	0.14	0.11	0.09	0.11	0.09	0.4	0.11	0.39	0.12	0.35	0.38	0.33	0.32	0.31	0.19	0.18	0.17	0.27	0.19	0.25	0.16	0.18	0.17	0.2	0.21	0.19	0.2	0.21	0.17	0.18	0.17	0.18	0.16	0.19
Zfp238	0.81	0.03	0.77	0.75	0.71	0.1	0.1	0.09	0.08	0.08	0.1	0.58	0.1	0.1	0.48	0.11	0.12	0.11	0.11	0.12	0.43	0.13	0.41	0.11	0.38	0.36	0.34	0.34	0.33	0.19	0.18	0.19	0.26	0.18	0.27	0.17	0.2	0.17	0.21	0.22	0.21	0.19	0.2	0.19	0.19	0.18	0.2	0.15	0.2
Zfp354c	0.83	0.02	0.77	0.76	0.74	0.1	0.11	0.1	0.09	0.09	0.09	0.6	0.12	0.11	0.56	0.12	0.11	0.12	0.1	0.12	0.44	0.13	0.39	0.12	0.38	0.38	0.35	0.36	0.33	0.21	0.19	0.19	0.28	0.19	0.27	0.18	0.18	0.2	0.25	0.23	0.19	0.21	0.2	0.21	0.18	0.17	0.2	0.18	0.18
Zfp384	0.84	0.03	0.8	0.78	0.76	0.1	0.09	0.1	0.09	0.08	0.08	0.6	0.12	0.11	0.55	0.11	0.12	0.11	0.11	0.12	0.46	0.12	0.42	0.13	0.38	0.38	0.38	0.35	0.35	0.21	0.21	0.19	0.3	0.2	0.27	0.18	0.21	0.18	0.22	0.23	0.23	0.21	0.22	0.21	0.2	0.17	0.19	0.17	0.2
gr	0.78	0.1	0.76	0.72	0.7	0.07	0.16	0.16	0.14	0.05	0.09	0.56	0.17	0.15	0.51	0.04	0.06	0.23	0.24	0.22	0.44	0.12	0.4	0.05	0.37	0.35	0.36	0.32	0.33	0.3	0.3	0.28	0.3	0.25	0.25	0.07	0.24	0.26	0.21	0.23	0.25	0.25	0.24	0.22	0.24	0.16	0.25	0.15	0.25
pr	0.91	0.03	0.85	0.85	0.82	0.12	0.1	0.1	0.11	0.1	0.1	0.66	0.12	0.11	0.59	0.14	0.13	0.11	0.14	0.12	0.48	0.15	0.46	0.14	0.42	0.39	0.4	0.39	0.37	0.2	0.21	0.21	0.32	0.21	0.32	0.21	0.23	0.22	0.25	0.27	0.21	0.22	0.2	0.2	0.2	0.19	0.23	0.19	0.22
[truncated: 216 more columns]
